# Supplementary material for: Whole transcriptome analysis of bovine mammary progenitor cells by P-Cadherin enrichment as a marker in the mammary cell hierarchy
Source: Sci Rep. 2020 Aug 25;10:14183. doi: 10.1038/s41598-020-71179-4 (PMC7447765; doi:10.1038/s41598-020-71179-4)
Supplement: Supplementary file 1 — Supplementary file1 [file 41598_2020_71179_MOESM1_ESM.xlsx]

## Sheet: Foglio1
gene_id	CD49fneg/P-cadherinneg	CD49fmid/P-cadherinmid	CD49fmid/P-caderinhigh	CD49fhigh/P-cadherinneg	summary.DE
A2M	1	0.0898836	0.967992	0.999525	+.--
AAGAB	0.134433	0.12865	0.857784	0.256271	..+.
AASS	0.065092	0.998009	0.144117	0.994399	.+.-
AATK	0.998428	0.999998	1	1	-+-+
ABAT	0.0720634	0.999936	0.14538	0.995701	.+.-
ABCA10	0.999996	0.971993	0.866408	1	++--
ABCA13	0.999987	0.973664	0.996979	0.999997	-+-+
ABCA2	0.13829	0.167047	0.936035	0.61739	..+.
ABCA3	0.0645077	0.193887	0.874963	0.999997	..+-
ABCA6	0.871007	0.447113	0.999999	0.13027	+.-.
ABCB4	0.999996	1	0.280331	0.615578	-+..
ABCB9	0.947167	0.0896768	0.125343	0.807981	-..+
ABCC1	0.166057	0.0957833	0.137438	0.991132	...+
ABCC11	0.0865558	0.977784	0.712089	1	.+.-
ABCC6	0.0851219	1	0.12707	1	.+.-
ABCC8	0.10609	1	0.146445	1	.+.-
ABCC9	1	0.143342	0.97966	0.999999	+.--
ABCG1	0.823843	0.372964	0.999865	1	-.-+
ABCG2	0.938156	0.193955	0.999849	1	-.-+
ABHD5	0.265355	0.0886065	0.161081	0.900329	...+
ABI2	0.495631	0.0919264	0.89044	0.133978	..-.
ABI3	1	0.10716	1	0.940697	+.-+
ABLIM1	0.84576	0.223278	0.974125	0.717276	+.-.
ABLIM3	0.922079	0.987302	0.207344	0.605415	-+..
ABO	0.0686132	0.468377	0.996943	1	..+-
ACACB	0.0646022	0.962452	0.678447	0.959717	.-.+
ACAP1	0.947361	0.210001	0.269929	0.18054	+...
ACAT2	0.0661669	0.489964	0.97519	0.214701	..+.
ACE	0.615527	0.247887	0.443064	0.990819	...+
ACE2	0.504814	0.0939621	0.665657	0.997875	...+
ACER2	0.658036	0.106979	0.868052	0.999999	..-+
ACER3	0.490642	0.126594	0.149784	0.996688	...+
ACHE	0.0679029	0.419299	0.969188	0.943722	..+-
ACKR1	1	0.0960441	0.997297	1	-.-+
ACKR2	0.999941	1	0.999439	0.999374	-+-+
ACKR3	0.0652024	0.340337	0.999999	1	..-+
ACOD1	0.999996	1	0.12502	1	++.-
ACOX2	0.949171	0.143656	0.191804	0.129478	-...
ACPP	0.0898376	0.996435	0.8305	1	.++-
ACSL4	0.354289	0.140117	0.826945	0.9273	..-+
ACSM3	0.0971966	0.999986	0.157379	0.999882	.+.-
ACSM4	0.0703268	0.842998	0.137662	0.999987	.+.-
ACSS3	0.064795	0.0893168	0.949624	0.999986	..+-
ACTA2	0.238654	0.105673	0.991783	1	..-+
ACTG1	0.0673201	0.15862	0.877881	0.19448	..+.
ACTG2	0.841209	0.0942571	0.164154	0.987697	+..-
ACTN1	0.579487	0.0898282	0.122088	0.999814	...+
ACVRL1	0.229217	0.155615	0.972121	0.999995	..-+
ADA	0.998252	0.124287	0.197617	1	-..+
ADAL	0.988548	0.198055	0.991443	0.800064	+.--
ADAM12	0.999998	0.113017	1	0.126012	+.-.
ADAM19	0.814913	0.134373	0.999998	0.966708	+.-+
ADAM8	0.295963	0.144953	0.998946	1	..+-
ADAMTS1	0.274338	0.0979966	0.523864	1	...+
ADAMTS12	0.998674	0.100201	0.130992	1	+..-
ADAMTS14	0.976255	0.889124	0.9964	0.999997	-+-+
ADAMTS15	1	0.178673	0.831518	1	+.--
ADAMTS18	1	0.999874	0.995131	1	-+-+
ADAMTS2	0.999998	0.109046	0.930775	0.997691	+.--
ADAMTS3	0.999447	0.129006	0.144579	0.999816	-..+
ADAMTS4	0.999996	0.0908582	0.94337	0.141684	+.-.
ADAMTS5	0.569908	0.305366	0.999811	1	..-+
ADAMTS7	0.157302	0.0971702	0.41289	0.999761	...+
ADAMTS8	0.999996	0.183186	0.190458	1	+..-
ADAMTS9	0.999878	0.088287	0.999995	0.862605	+.-+
ADAMTSL3	0.120422	0.282523	0.996752	0.882455	..-+
ADAMTSL4	0.0822847	0.0885674	0.48725	0.939127	...-
ADAP1	0.155083	0.0914357	0.61454	0.999757	...-
ADAP2	1	0.33112	0.587005	1	+..-
ADARB1	0.189025	0.0894579	0.877405	0.267091	..-.
ADCY3	0.480348	0.0917749	1	0.999489	..-+
ADCY4	0.505764	0.544177	0.999984	1	..-+
ADCY5	0.373122	0.922141	0.998555	0.938808	.--+
ADCY7	0.903482	0.158175	0.283491	0.98851	+..-
ADCY9	0.104512	0.961898	0.143314	0.998326	.+.-
ADD2	0.351735	0.999972	0.125522	0.827193	.+.-
ADGRA2	0.903549	0.0987187	0.999879	0.622089	+.-.
ADGRB1	0.892988	0.999801	0.224239	0.928497	--.+
ADGRB2	0.709285	0.212243	0.999982	1	..-+
ADGRE5	0.996846	0.722007	0.620692	0.978086	+..-
ADGRF5	0.0972322	0.160163	0.999996	0.999997	..-+
ADGRG6	0.0650509	0.973283	0.670409	0.642779	.-..
ADGRL3	0.990577	0.0882408	0.869496	0.893197	+.--
ADGRL4	1	0.996054	0.943979	1	-+-+
ADGRV1	0.167571	0.994652	0.974976	0.549054	.-+.
ADM2	1	0.096943	0.264641	1	+..-
ADORA1	0.975977	0.457224	0.126011	0.960671	-..+
ADORA2A	0.987642	0.0932067	0.121704	0.999685	+..-
ADORA2B	0.0645021	0.0887317	0.979421	0.999724	..-+
ADRA1A	0.132347	0.449515	0.999952	1	..+-
ADRB2	0.88644	0.289411	0.849632	1	-.-+
ADRBK2	0.999999	0.121541	0.972318	0.968849	+.--
AFAP1L1	1	0.999994	0.985553	1	-+-+
AFAP1L2	0.913216	0.165471	0.842514	0.154091	+.-.
AFF3	0.0902351	0.999987	0.124367	0.999997	.+.-
AGAP2	1	0.0883005	0.999888	0.917648	+.--
AGAP3	0.0691612	0.0933736	0.273043	0.815566	...+
AGBL3	0.879959	0.0896948	0.206119	0.125064	-...
AGFG2	0.999998	0.173207	0.216707	0.999372	+..-
AGO4	0.103087	0.992836	0.131285	0.900659	.+.-
AGR2	0.0680067	0.52295	0.970925	0.978866	..+-
AGTPBP1	0.0644995	0.122595	0.159579	0.874897	...-
AGTR1	1	0.974747	0.885614	1	++--
AGTRAP	0.202289	0.182931	0.195791	0.997315	...-
AHCYL2	0.0657264	0.10544	0.776261	0.967934	...+
AHSG	0.161179	0.112664	0.871669	0.40227	..+.
AIM1	0.134267	0.103522	0.970408	0.941312	..+-
AJUBA	0.0847285	0.204248	0.199188	0.96185	...+
AK1	0.68321	0.103016	0.123223	0.917947	...+
AK4	0.0972535	0.183262	0.21248	0.973391	...+
AKAP12	0.947672	0.0975696	0.876385	0.133537	+.-.
AKAP2	0.135969	0.305311	0.202134	0.816477	...+
AKAP4	1	0.401699	0.957821	1	+.--
AKAP5	1	0.104376	0.999994	0.996601	+.--
AKNA	0.96529	0.226919	0.506731	0.130029	+...
ALCAM	0.0646612	0.949089	0.122161	0.646711	.+..
ALDH1A1	0.449527	0.11041	0.999999	1	..+-
ALDH1A3	0.0882984	0.0921424	0.996239	0.646465	..+.
ALDH1L2	0.233395	0.088269	0.771436	0.970266	...-
ALDH3A2	0.0785711	0.998099	0.199689	0.990398	.+.-
ALDOB	0.819857	0.843861	0.210034	0.796622	--..
ALDOC	0.120492	0.248367	0.917128	0.281479	..+.
ALG10	0.0980318	0.367621	0.554029	0.9999	...-
ALG6	0.819976	0.0913275	0.293021	0.127552	-...
ALG8	0.0776316	0.116012	0.499161	0.997833	...-
ALKBH6	0.069513	0.137842	0.371929	0.996703	...-
ALOX15B	0.0689953	0.0893837	0.999999	1	..+-
ALOXE3	0.152898	1	0.261172	1	.+.-
ALPK3	0.999931	0.141104	0.482802	0.99996	+..-
ALPL	0.0763402	0.570613	0.931331	0.505641	..+.
ALS2	0.069601	0.263774	0.160945	0.902037	...+
AMDHD2	0.0662893	0.363439	0.213995	0.912087	...-
AMIGO1	0.0660987	0.971523	0.99997	0.509904	.+-.
AMIGO2	0.56123	0.655049	1	0.998947	..-+
AMOTL1	0.0778118	0.0958315	0.707839	0.999531	...+
AMPD2	0.148063	0.0904135	0.125094	0.970815	...+
AMPD3	0.99972	0.132393	0.260556	0.999985	+..-
AMZ2	0.0671605	0.0940772	0.209866	0.846212	...+
ANAPC10	0.0648486	0.599783	0.160615	0.990475	...-
ANGPT2	0.997737	0.0973381	0.999999	0.963603	+.-+
ANGPTL1	1	0.558137	0.527238	0.999998	+..-
ANGPTL2	1	0.157986	0.999973	0.150652	+.-.
ANK3	0.953938	0.13417	0.168078	0.235322	-...
ANKEF1	0.450633	1	0.121809	0.994382	.+.-
ANKH	0.166896	0.976011	0.788595	0.752401	.+..
ANKRD13B	0.0651939	0.179082	0.378194	0.968685	...+
ANKRD22	0.0805646	0.999093	0.538077	0.999997	.+.-
ANKRD32	0.0666077	0.577568	0.196514	0.987353	...-
ANKRD33	0.492339	0.0888484	0.999858	0.518994	..-.
ANKRD33B	0.0937993	0.955019	0.212033	0.99999	.+.-
ANKS6	0.256089	0.111618	1	0.999986	..-+
ANKUB1	0.482051	0.998345	0.182559	0.239502	.+..
ANOS1	1	0.169449	0.974594	0.999999	+.--
ANPEP	1	0.0901647	0.982394	0.999517	+.--
ANTXR1	0.0894851	0.0882426	0.998685	1	..-+
ANTXR2	0.989625	0.147821	0.236402	0.984231	+..-
ANXA3	0.797127	0.994377	0.127635	0.2223	.+..
ANXA9	0.982576	0.262525	0.355923	0.220233	-...
AOX1	0.0700956	0.999992	0.123144	0.686582	.+..
AOX2	0.140204	0.107789	0.413471	0.815357	...-
AP1S3	0.874133	0.0916365	0.122069	0.763	-...
AP3M2	0.0656073	0.992483	0.123003	0.996388	.+.-
AP5B1	0.208582	0.0884921	0.245956	0.873062	...+
APBA1	0.824852	0.103006	0.987072	0.127804	+.-.
APBB1IP	1	0.119027	0.966187	1	+.--
APBB2	0.266912	0.0889087	0.236587	0.999708	...+
APCDD1	0.554673	0.948353	0.285293	0.438564	.+..
APH1B	0.991486	1	0.857322	0.990836	+--+
APLNR	0.999843	0.997999	0.999829	1	-+-+
APMAP	0.605893	0.0884939	0.130737	0.934113	...-
APOA1	0.673943	0.171355	0.708312	0.999843	...+
APOBEC2	0.999994	0.0939825	0.996541	0.561777	+.-.
APOBR	0.753546	0.544197	0.126663	1	...-
APOD	1	0.701042	0.996392	0.993847	+.--
APOE	0.219972	0.278916	0.938797	0.620294	..+.
APOLD1	0.0951249	0.115853	0.999993	0.999999	..-+
AQP3	0.588179	0.161934	0.937434	0.653542	..+.
AQP5	0.0857324	0.126028	0.127317	0.996378	...-
AR	1	0.920778	0.206288	0.999996	-+.+
ARAP2	0.99703	0.32387	0.121907	0.982984	+..-
ARAP3	0.105285	0.0946802	0.998421	0.99971	..-+
AREG	0.0748984	0.999993	0.18887	0.998122	.+.-
ARFGEF3	0.612382	0.997918	0.128822	0.174921	.+..
ARG2	0.0716358	0.22418	0.719783	0.921135	...-
ARHGAP21	0.0645396	0.149498	0.156804	0.802979	...+
ARHGAP22	0.999972	0.207867	0.996063	0.966473	+.--
ARHGAP23	0.154238	0.0913131	0.53252	0.999888	...+
ARHGAP24	0.990482	0.0884341	0.999985	0.564586	+.-.
ARHGAP25	1	0.0884627	1	0.852212	+.-+
ARHGAP28	0.207394	0.206954	0.159302	0.998337	...-
ARHGAP30	0.985278	0.10687	0.167036	1	+..-
ARHGAP31	0.0789401	0.0986042	0.998562	1	..-+
ARHGAP32	0.0810398	0.249771	0.271934	0.868842	...-
ARHGAP4	0.999973	0.0892082	0.99948	0.304102	+.-.
ARHGAP42	0.0817099	0.301799	0.681887	0.999786	...-
ARHGAP44	1	0.0908314	0.625031	0.999538	+..-
ARHGAP45	1	0.505506	0.507031	0.99898	+..-
ARHGAP6	1	0.0931708	0.990581	0.999785	+.--
ARHGAP9	1	0.995871	0.99869	1	++--
ARHGDIB	1	0.199123	1	0.80852	+.--
ARHGEF10	0.697146	0.140188	0.181852	0.999101	...+
ARHGEF10L	0.161651	0.937566	0.176948	0.999998	.+.-
ARHGEF15	1	0.999996	0.916507	1	-+-+
ARHGEF19	0.13806	0.719148	0.124282	0.913219	...+
ARHGEF25	0.138172	0.088732	0.9973	0.97879	..-+
ARHGEF28	0.347574	0.991241	0.27874	0.425623	.+..
ARHGEF3	0.10255	0.0975624	0.971551	0.989262	..-+
ARHGEF37	0.999961	1	0.905137	0.999999	-++-
ARHGEF9	0.999991	0.544068	0.285289	0.999908	-..+
ARL10	0.0647455	0.255137	0.258389	0.812347	...+
ARL15	0.0853217	0.571991	0.999975	0.999986	..-+
ARL4A	0.0710833	0.196345	0.805596	0.998071	..-+
ARL4C	0.101079	0.273132	0.999996	1	..-+
ARMCX1	0.502978	0.117343	0.964424	0.654888	..-.
ARMT1	0.0749824	0.993793	0.313144	0.999906	.+.-
ARRB2	0.822722	0.779747	0.716628	0.716757	+...
ARRDC3	0.0876857	0.436959	0.998482	0.448279	..+.
ARRDC4	0.18882	0.0928648	0.932638	0.155642	..+.
ARSB	0.122035	0.142381	0.902635	0.999552	..-+
ARSG	0.0663838	0.101307	0.973897	0.987512	..-+
ARSH	0.818024	0.194998	0.776141	0.999706	-..+
ARSI	0.143057	0.094517	1	0.999751	..-+
ARVCF	0.217581	0.117965	0.127328	0.998055	...-
ASAP3	0.0645697	0.0902651	0.834382	0.99845	..+-
ASB1	0.941608	0.456128	0.123081	0.960945	+..-
ASB2	1	0.908747	0.762455	1	++.-
ASCL2	1	0.0967969	0.205599	0.997618	-..+
ASF1A	0.12415	0.100565	0.130217	0.893063	...-
ASF1B	0.986133	0.805144	0.388573	0.235252	+-..
ASGR1	0.987431	0.0947809	0.124118	0.946307	-..+
ASGR2	0.994589	0.227668	0.185645	0.999981	-..+
ASIC3	0.106148	0.595477	0.90436	0.191754	..+.
ASPHD2	0.382805	0.167685	0.999998	1	..-+
ASPN	1	0.332545	0.213328	1	+..-
ASTE1	0.0648789	0.0925836	0.138068	0.942082	...-
ASXL3	0.210557	0.453478	1	0.984735	..-+
ATAD5	0.706287	0.1302	0.20899	1	...-
ATG10	0.91344	0.997558	0.788821	0.999992	-+.-
ATIC	0.101661	0.158722	0.752048	0.966336	...-
ATP10A	0.110688	0.0901067	0.761863	0.999706	...+
ATP10D	0.509339	0.308504	0.974239	0.199051	..-.
ATP12A	0.115252	0.0883395	0.998565	0.999995	..+-
ATP1B2	1	0.137386	0.999989	0.862881	+.--
ATP2A3	1	0.116563	0.999964	0.9323	+.--
ATP2B2	0.0688924	0.39541	0.219257	0.806404	...-
ATP2C2	0.0682205	0.973346	0.177384	0.99859	.+.-
ATP5S	0.898961	0.267482	0.148146	0.124956	-...
ATP6V1B1	0.111451	0.113443	0.535294	0.90081	...-
ATP6V1C2	0.339851	0.999999	0.192617	0.992534	.+.-
ATP7A	0.0721722	0.920723	0.123189	0.542735	.+..
ATP8A1	0.813708	0.112643	0.142005	0.999635	+..-
ATP8A2	0.999756	0.997725	0.757009	0.992989	-+.-
ATP8B4	0.999999	1	1	1	++--
ATP9A	0.0733917	0.999905	0.339393	0.999976	.+.-
ATRNL1	0.994178	0.0902472	0.999996	0.136316	+.-.
AUH	0.0721297	0.103127	0.187843	0.909806	...-
AURKB	0.0661602	0.525347	0.124976	0.994252	...-
AVPR1A	1	0.888144	1	0.999907	++--
AXIN2	0.940746	0.22585	0.375807	0.125535	+...
AXL	0.155708	0.118118	0.99715	0.99845	..-+
AZGP1	0.167276	0.793323	0.997546	0.204972	..+.
B3GALNT1	0.0652814	0.0884354	0.999565	1	..+-
B3GALT2	0.987515	0.0949527	0.928172	0.445892	+.-.
B3GAT1	0.999993	0.0956519	1	0.900683	+.-+
B3GAT3	0.145258	0.0882877	0.124555	0.854782	...+
B3GNT3	0.999939	0.1776	0.999915	1	-.-+
B3GNT6	0.995244	0.0890275	0.624886	1	-..+
B3GNT8	0.936519	0.141489	0.137055	0.183005	-...
B4GALNT1	0.533545	0.104563	0.294501	0.982707	...+
B4GALNT3	0.958695	0.163275	0.78875	0.203953	-...
B4GALT6	0.607073	0.198904	0.481909	0.999942	...+
BACE2	0.078363	0.135465	0.913966	0.201119	..+.
BAIAP3	0.155476	1	0.16596	0.185062	.-..
BARX2	0.0645074	0.0955568	0.998629	1	..+-
BATF2	0.999819	0.089247	0.137057	0.999557	-..+
BATF3	0.0650845	0.854612	0.161017	0.185946	.-..
BBS5	0.0848746	0.134764	0.888091	0.792134	..+.
BBS7	0.0924553	0.111745	0.166409	0.999915	...-
BCAM	0.706371	0.652616	0.165626	0.999323	...+
BCAR1	0.253621	0.0963887	0.125553	0.983686	...+
BCAR3	0.586337	0.303325	0.999975	1	..-+
BCAS1	0.0812652	0.109056	0.76131	0.999959	...+
BCL2A1	0.94042	0.443879	0.195497	0.924533	+..-
BCL2L11	0.996329	0.0974804	0.659829	0.137868	+...
BCL2L14	0.999999	0.99911	0.13234	1	++.-
BCL6B	1	0.999998	0.999985	1	-+-+
BCO2	0.0672338	0.999957	0.194931	0.942682	.+.-
BCS1L	0.105374	0.298117	0.197065	0.999998	...-
BDH1	0.0742427	0.99995	0.428787	0.994192	.+.-
BDKRB1	0.866887	0.0900917	0.89702	1	-.-+
BDKRB2	0.99935	0.180549	0.968994	1	-.-+
BGN	0.99723	0.230846	0.777851	0.134773	+...
BHLHE22	1	0.209689	0.992374	0.995732	+.--
BHMT2	0.325507	1	0.15216	1	.+.-
BICC1	0.980234	0.38239	0.257404	0.999993	+..-
BICD1	0.181547	1	0.121716	0.99961	.+.-
BICDL1	0.153228	0.265723	0.999966	1	..+-
BIN2	1	0.834014	0.166743	1	++.-
BIRC5	0.111492	0.986148	0.225402	0.47757	.-..
BLM	0.719778	0.130149	0.125048	0.999297	...-
BLVRA	0.0649745	0.294653	0.23763	0.99853	...-
BMF	0.201586	0.973649	0.129234	0.946007	.+.-
BMP1	0.0692645	0.0882382	0.982733	0.99513	..+-
BMP4	0.151107	0.988653	0.13646	0.123635	.-..
BMP7	0.999984	0.647395	0.141813	1	-..+
BMPER	0.464094	0.115487	0.999673	1	..+-
BMX	1	0.194461	0.369597	1	-..+
BNC2	0.326642	0.109684	1	1	..-+
BOC	0.351909	0.161917	0.493644	1	...+
BoLA DR-ALPHA	0.85753	0.0893032	0.646002	0.24214	+...
BPIFA1	0.0657403	0.209926	0.999999	1	..+-
BPIFB1	0.0667487	0.129948	0.99999	1	..+-
BRINP1	0.383912	0.0941051	0.9819	1	..+-
BRSK1	0.0839631	0.425695	0.142755	0.81789	...+
BSN	0.283544	0.912658	0.454159	0.999925	.-.+
BSPRY	0.119761	0.57957	0.42156	0.810886	...-
bta-let-7i	0.986718	0.0929266	0.981342	0.177007	+.-.
bta-mir-221	0.175673	0.10025	0.168813	0.970377	...+
bta-mir-25	0.0743338	0.423685	0.875775	0.364315	..-.
BTC	0.067538	0.194187	0.480837	0.999915	...-
BUB1	0.147913	0.373751	0.193156	0.924044	...-
BUB1B	0.0792725	0.997067	0.196358	0.165042	.-..
BZW2	0.0738686	0.855337	0.127949	0.156006	.+..
C10orf10	0.902508	0.579097	0.999227	1	-.-+
C11orf42	0.258604	0.139285	0.129302	0.955522	...+
C11orf52	0.0654079	1	0.223884	1	.+.-
C11orf80	0.193035	0.973555	0.154524	0.607934	.+..
C12orf65	0.0646681	0.847594	0.163966	0.75962	.-..
C12orf75	0.523163	0.225691	0.163246	0.995716	...-
C14orf159	0.977618	0.59529	0.219948	0.807572	-..+
C14orf93	0.114749	0.262493	0.281102	0.980743	...-
C15H11orf71	0.563086	0.304309	0.170121	0.913161	...-
C15orf41	0.072365	0.801173	0.243683	0.394724	.-..
C15orf48	0.0682479	0.526257	0.99945	0.33644	..+.
C15orf52	0.0650662	0.112948	0.999372	0.9999	..-+
C16orf45	0.648505	0.64407	0.926746	0.906598	..-+
C16orf54	1	0.0932092	1	1	+.--
C16orf59	0.0655466	0.094261	0.342671	0.951579	...-
C17orf53	0.0645337	0.931338	0.122946	0.171138	.-..
C19orf67	0.0675119	0.102782	0.466347	0.998969	...-
C1orf106	0.533522	0.997196	0.21983	0.983905	.-.+
C1orf111	0.977146	0.790026	0.93757	0.231611	-.+.
C1orf116	0.925822	0.0994798	0.246683	0.261754	-...
C1orf131	0.805185	0.131135	0.259314	0.128143	-...
C1orf54	0.480817	0.0971018	0.999998	0.999999	..-+
C1QC	1	1	0.999995	1	++--
C1QTNF1	0.313345	0.096694	0.876898	0.140343	..-.
C1QTNF5	0.069339	0.0921813	0.222832	0.910003	...+
C1QTNF6	0.999967	0.137226	0.997472	0.915944	+.--
C1S	0.949842	0.399284	0.313895	0.124312	+...
C2	0.0670473	0.766521	0.548997	0.992143	...-
C22orf23	0.889487	0.128164	0.122287	0.219782	-...
C2orf54	0.500754	0.183494	0.957559	0.783609	..+.
C2orf76	0.608578	0.991984	0.209648	0.953186	.-.+
C2orf82	0.124156	0.130164	0.999998	1	..+-
C3	0.240452	0.301848	0.121755	0.853991	...+
C3orf52	0.0797279	0.996304	0.469939	0.999749	.+.-
C3orf70	0.770206	0.150345	0.971914	0.249663	..-.
C3orf80	0.0661565	0.0988009	1	1	..+-
C4A	0.077544	0.100581	0.947478	0.642549	..-.
C4orf19	0.0649193	0.116415	0.999638	1	..+-
C4orf47	0.111278	0.846533	0.206183	0.206123	.-..
C5AR1	1	1	0.999994	1	++--
C5AR2	0.408106	0.999998	0.280551	0.999913	.+.-
C6orf25	0.764838	0.0884623	0.137436	0.835615	...+
C7	1	0.0982346	0.170592	1	+..-
C8orf4	0.081846	0.0930726	0.144314	0.988715	...+
C8orf48	1	0.204393	0.80425	1	+.--
C9orf24	0.122104	0.992198	0.999953	0.133376	.+-.
C9orf64	0.4384	0.185657	0.958265	0.275976	..-.
CA12	0.549019	0.153932	0.822789	1	..+-
CA4	0.0705192	0.999999	0.173547	1	.+.-
CA5B	0.227266	0.564675	0.191125	0.816499	...-
CA8	0.0674599	0.926976	0.969864	1	.++-
CACNA1A	1	0.189249	0.961509	0.999984	+.--
CACNA1C	0.170851	0.140435	0.996059	0.659938	..-.
CACNA1D	1	0.349464	0.698446	1	+..-
CACNA1G	0.0645401	0.163102	1	1	..-+
CACNA1S	0.815281	0.222274	0.125995	0.989682	-..+
CACNA2D1	0.1527	0.196235	0.918553	0.996766	..-+
CACNB2	0.272036	0.125408	0.208303	0.988883	...-
CADM3	1	0.0923776	0.999831	1	-.-+
CADM4	0.0720235	0.0902552	0.406752	0.944908	...+
CADPS2	0.954966	0.148371	0.6993	0.138462	-...
CALCA	0.346154	0.149638	0.999999	1	..+-
CALCOCO1	0.136204	0.97023	0.123654	0.952668	.+.-
CALCRL	0.883806	0.199131	0.9999	1	-.-+
CALHM2	0.105874	0.090363	0.998142	0.891588	..-+
CAMK1	0.95348	0.120907	0.857318	0.224435	+.-.
CAMK1D	0.479652	0.244958	0.938983	0.144271	..-.
CAMK2G	0.140302	0.133229	0.155539	0.9851	...+
CAMK2N1	0.988455	0.686238	0.237496	0.999849	+..-
CAMKK1	0.366443	0.145455	0.12979	0.999992	...-
CAMKK2	0.0647089	0.240937	0.996672	0.999187	..-+
CAP2	1	0.147578	0.992763	1	+.--
CAPG	0.538892	0.179777	0.128069	0.999946	...+
CAPN14	0.0827675	0.966726	0.947796	1	.++-
CAPN3	0.174613	0.164889	0.998106	0.185733	..-.
CAPN5	0.215457	0.984747	0.179826	0.485002	.+..
CAPN6	0.174474	0.211361	0.999993	0.999783	..-+
CAPN8	0.353061	0.998564	0.251882	0.12697	.+..
CARD10	0.962876	0.088249	0.1461	0.999942	-..+
CARD11	1	0.126066	1	0.123875	+.-.
CARD6	0.763114	0.175939	0.131047	0.871972	...-
CARD9	1	0.999844	0.290269	1	++.-
CARMIL2	0.980896	0.173389	0.604005	0.658719	+...
CARNS1	0.656764	0.925757	0.738848	0.135888	.-..
CASP4	0.0679002	0.121537	0.956717	0.98378	..+-
CASP9	0.271228	0.179716	0.135996	0.903864	...-
CASQ1	0.0881916	0.132047	1	0.999981	..-+
CAT	0.536109	0.17462	0.148808	0.976752	...+
CATSPERB	0.999987	0.343943	0.125437	0.97731	-..+
CAV1	0.0897578	0.0934136	0.402523	0.999843	...+
CAV2	0.301706	0.089158	0.122168	0.995545	...+
CBFA2T3	0.0911926	0.214434	0.828282	0.159567	..-.
CBLB	0.993411	0.131365	0.751303	0.129242	+...
CBLC	0.437625	0.966987	0.159227	0.128051	.+..
CBLN3	0.0657513	0.192795	0.288478	0.955819	...+
CBX2	0.677723	0.259229	0.13921	0.997044	...+
CBX6	0.997293	0.139197	0.997637	0.12371	+.-.
CBX7	0.892846	0.0888886	0.994267	0.218026	+.-.
CBX8	0.88162	0.116765	0.151754	0.998477	-..+
CC2D2A	0.161613	0.846098	0.190995	0.144261	.+..
CCDC114	0.0723919	0.963491	0.135455	0.229507	.-..
CCDC125	0.0807078	0.598468	0.176128	0.949116	...-
CCDC136	0.389531	0.100781	0.997774	0.930726	..-+
CCDC14	0.334741	0.184456	0.146946	0.953104	...+
CCDC146	0.065972	0.088273	0.957728	1	..+-
CCDC149	0.972421	0.992032	0.182893	0.337792	-+..
CCDC152	0.0679368	0.884539	0.255608	0.998495	.+.-
CCDC155	0.976292	0.0945349	0.510123	0.128778	-...
CCDC158	0.0799761	0.999794	0.545695	1	.+.-
CCDC159	0.154327	0.856961	0.121712	0.465158	.+..
CCDC160	0.111651	0.187971	1	1	..+-
CCDC17	0.0675104	0.110284	0.847131	0.997959	..-+
CCDC170	0.0698727	1	0.909425	1	.++-
CCDC18	0.180165	0.0905692	0.540161	0.851412	...-
CCDC184	1	0.996085	1	0.470717	+--.
CCDC28A	0.0873106	0.986208	0.698072	1	.+.-
CCDC38	0.99995	0.0900336	0.923984	0.127561	-.+.
CCDC40	0.555215	0.0903576	0.244698	0.927978	...+
CCDC57	0.123091	0.522425	0.132401	0.999391	...-
CCDC60	1	0.995791	0.163506	0.276173	-+..
CCDC67	0.569551	0.309434	0.999833	0.995919	..+-
CCDC68	0.0865854	0.108939	0.891366	0.999088	..+-
CCDC69	1	0.984363	0.998342	0.128245	+--.
CCDC80	1	0.107062	0.167599	0.999989	+..-
CCDC85A	0.997463	0.999933	1	1	-+-+
CCDC85B	0.157386	0.0884218	0.417422	0.999776	...+
CCDC88A	0.808636	0.0888747	0.207105	0.999998	+..-
CCDC88B	1	0.120143	0.422026	1	+..-
CCDC88C	0.935946	0.669274	0.226327	0.167073	+...
CCDC92	0.955671	0.216388	0.125645	0.172643	-...
CCHCR1	0.0666143	0.120857	0.62108	0.840515	...-
CCK	0.166565	0.532504	0.999989	1	..+-
CCL1	0.994998	0.934007	0.996485	1	-+-+
CCL14	0.870217	0.117615	1	1	-.-+
CCL19	1	0.141885	0.995651	0.997221	+.--
CCL2	1	0.25431	0.169082	1	+..-
CCL20	0.0734873	0.985525	0.529911	0.999846	.+.-
CCL22	1	0.850696	0.995596	1	++--
CCL28	0.0699393	0.200821	0.999997	1	..+-
CCL4	0.270732	0.385944	0.999979	1	..+-
CCL5	0.0834322	0.254405	0.835541	0.154524	..+.
CCL8	0.999986	0.98258	0.981368	1	-+-+
CCM2L	1	0.830539	0.998462	1	-+-+
CCNB3	0.537893	0.857445	0.121859	0.686732	.-..
CCND2	0.877941	0.0884121	0.999926	0.986831	+.-+
CCNE1	0.462641	0.175966	0.122634	0.999992	...-
CCNF	0.952432	0.0895147	0.427861	0.858279	+..-
CCNG2	0.126575	0.154012	0.190168	0.963698	...-
CCR7	1	0.999774	0.999731	1	++--
CCRL2	0.0752623	0.964451	0.137892	0.277959	.-..
CCS	0.0671783	0.0894521	0.232888	0.846612	...+
CD109	0.0664937	0.102926	0.999984	1	..-+
CD14	0.0835905	0.0979722	0.174363	0.930648	...+
CD19	1	0.897753	0.999403	1	++--
CD2	1	0.506422	1	1	+.--
CD200	0.191719	0.990098	0.826701	0.183016	.-+.
CD244	1	0.11585	0.994207	1	+.--
CD247	1	0.313436	0.999674	0.131352	+.-.
CD248	1	0.195223	0.966728	1	+.--
CD274	0.0737999	0.0890415	0.238726	0.987384	...+
CD300LG	1	0.951324	0.326032	1	-+.+
CD34	0.999997	0.920466	0.996592	1	-+-+
CD38	0.0693149	0.254825	0.997975	0.99614	..+-
CD3D	1	0.404483	1	1	+.--
CD3E	1	0.09667	0.999988	1	+.--
CD3G	1	0.429252	1	1	+.--
CD47	0.136644	0.088259	0.900879	0.123861	..+.
CD48	1	0.228571	0.999992	1	+.--
CD53	1	0.261436	0.999466	1	+.--
CD55	0.814201	0.999175	0.209603	0.999859	--.+
CD59	0.0734857	0.820675	0.390097	0.955704	.+.-
CD6	1	0.957634	1	0.211132	+--.
CD69	1	0.954358	0.999934	1	+---
CD7	1	0.417956	1	1	+.--
CD79A	1	0.341891	0.999816	0.847151	+.--
CD80	1	0.946295	0.998482	1	++--
CD83	0.999989	0.10689	0.122621	0.999426	+..-
CD86	1	0.999995	0.992315	1	++--
CD8A	1	0.997714	0.186593	0.999519	+-.-
CD93	0.297834	0.952883	0.999995	1	.+-+
CD96	1	0.192117	1	0.999989	+.--
CD99	0.0702409	0.110235	0.146732	0.834898	...+
CDA	0.0669635	0.0998725	0.999398	0.999998	..+-
CDC23	0.154485	0.283585	0.191209	0.839609	...-
CDC25A	0.0711857	0.457439	0.879626	0.786779	..+.
CDC42EP2	0.119276	0.137798	0.873468	0.982818	..-+
CDC42EP5	0.248334	0.524496	0.311576	0.902498	...+
CDCA7	0.064526	0.861912	0.133648	0.57701	.-..
CDCP1	0.944912	0.0885631	0.123698	0.999503	-..+
CDH11	0.998255	0.0885139	0.999994	0.181641	+.-.
CDH13	0.157356	0.209002	0.999997	1	..-+
CDH2	0.179179	0.0955989	0.892569	0.953516	..-+
CDH26	0.42962	0.159068	0.999987	1	..+-
CDH3	0.999636	0.158429	0.37009	1	-..+
CDH5	1	0.998328	0.999664	1	-+-+
CDHR5	0.116142	0.986872	0.162802	0.480405	.+..
CDK18	0.167386	0.0923665	0.908045	0.758064	..+.
CDKL5	0.167268	0.0888339	0.95583	0.996487	..+-
CDKN2B	0.196368	0.330768	0.177195	0.936452	...-
CDKN2C	0.95779	0.629486	0.720161	0.14764	+...
CDO1	0.0706776	0.0945779	0.999416	0.999996	..+-
CDON	0.996301	0.124563	0.727995	0.771693	+...
CEACAM1	0.0651594	0.988335	0.205893	0.999382	.+.-
CEACAM19	0.127964	0.24031	0.191958	0.86946	...-
CECR2	0.0886206	0.788512	0.734061	0.99998	...-
CEMIP	0.509525	0.11534	0.999282	1	..-+
CENPE	0.143271	0.958885	0.144047	0.610228	.-..
CENPO	0.0756209	0.093515	0.785158	0.921863	...+
CENPQ	0.557362	0.213309	0.636081	1	...-
CEP170	0.908572	0.0886403	0.999879	0.713519	+.-.
CEP78	0.194376	0.811388	0.121895	0.145245	.-..
CEP83	0.0696714	0.817347	0.153159	0.547457	.+..
CEP85L	0.874955	0.148319	0.99987	0.852415	+.-+
CERK	0.0667458	0.897522	0.139786	0.278057	.+..
CERS6	0.1114	0.994187	0.160926	1	.+.-
CFAP157	0.80668	0.113516	0.127039	0.677739	-...
CFAP69	0.979703	0.8035	0.286746	0.27746	-+..
CFI	0.244207	0.167076	0.962127	0.490031	..+.
CFTR	0.0909916	0.126819	0.999643	1	..+-
CGN	0.144313	0.407469	0.848144	0.950114	..+-
CGNL1	0.476669	0.908102	0.141812	0.224369	.+..
CHAC1	0.995999	0.0884194	0.191897	0.593082	-...
CHAF1A	0.122153	0.615524	0.330915	0.897503	...-
CHCHD6	0.639421	1	0.72068	0.990047	.-.+
CHGA	1	0.991978	0.158844	1	--.+
CHI3L1	0.110386	0.184657	0.998726	0.233346	..+.
CHL1	0.184151	0.999886	0.222289	0.776415	.+..
CHN1	0.981329	0.370105	0.992803	0.349986	+.-.
CHN2	0.195269	0.0959341	0.183034	0.99833	...-
CHODL	0.344482	0.957504	0.999998	0.995348	.-+-
CHP2	0.619529	0.273755	0.279239	0.961818	...+
CHPT1	0.0645161	0.894514	0.55298	0.999973	.+.-
CHRD	0.997504	0.65371	0.788046	0.226998	+...
CHRDL1	0.995886	0.106554	0.386943	0.997751	+..-
CHST1	0.0969901	0.997792	0.769022	0.493565	.+..
CHST10	0.148097	0.208337	0.223632	0.996946	...+
CHST11	0.0807383	0.604075	0.999998	0.999672	..-+
CHST12	0.388873	0.938779	0.975799	0.979158	.--+
CHST15	0.165764	0.0883016	0.66424	0.999989	...+
CHST2	0.133287	0.144641	0.851796	0.43992	..-.
CHST3	0.137863	0.0983593	0.999797	1	..-+
CHST7	0.0928887	0.093289	0.99996	1	..-+
CHST8	0.107502	0.999915	0.134376	0.999991	.+.-
CHSY3	0.0848231	0.988031	0.128129	0.124538	.-..
CIART	0.677965	0.538948	0.309357	0.83604	...+
CIB2	0.213952	0.149646	0.132666	0.925968	...+
CILP	0.306221	0.100919	0.999083	0.535048	..-.
CISD1	0.999985	0.225753	0.964253	0.436434	-.+.
CIT	0.995585	0.51737	0.145886	0.993097	+..-
CITED2	0.215256	0.0938679	0.439391	0.988663	...-
CITED4	0.617142	0.952261	0.219642	0.998264	.-.+
CKMT2	0.612857	0.998425	0.910362	0.154265	.-+.
CLCA2	1	0.367483	0.998674	1	-.-+
CLCF1	0.205577	0.0949443	0.155292	0.967474	...+
CLCN3	0.0798357	0.101844	0.551465	0.997645	...-
CLCN4	0.0782328	0.993548	0.236362	0.310236	.-..
CLDN1	0.0724259	0.999851	0.121881	0.882129	.+.-
CLDN10	0.0696349	0.997995	0.12801	0.999286	.+.-
CLDN11	0.0839443	0.997364	0.996	0.374257	.-+.
CLDN15	0.0789316	0.105094	0.561637	0.931707	...+
CLDN23	0.0681211	1	0.233041	1	.+.-
CLDN3	0.0645743	0.752388	0.995253	1	..+-
CLDN4	0.0723452	0.523347	0.852492	0.708428	..+.
CLDN5	0.999994	0.732853	0.998853	1	-.-+
CLDN6	1	0.091434	0.199121	0.9998	-..+
CLDN8	0.0673371	0.619034	1	1	..+-
CLEC14A	0.412916	0.547275	1	1	..-+
CLEC1A	0.998874	0.900255	0.999791	1	-+-+
CLEC3B	0.959847	0.0936555	0.836931	1	-.-+
CLEC4G	1	1	1	1	++--
CLHC1	0.064894	0.128062	0.548347	0.999913	...-
CLIC2	0.0645432	0.309216	1	1	..-+
CLIC3	0.0741658	0.305508	0.606302	0.821489	...-
CLIC5	0.997239	0.985166	0.999999	1	-+-+
CLIP3	0.17896	0.0917815	0.996774	0.853853	..-+
CLMN	0.0710421	0.0884079	0.854426	0.99384	..+-
CLMP	0.83608	0.41095	0.999999	0.999976	+.-+
CLSTN1	0.624396	0.162272	0.34105	0.999973	...+
CLSTN3	0.158462	0.16153	0.999391	0.999991	..-+
CLTB	0.168849	0.216995	0.151769	0.95417	...+
CMPK2	0.225273	0.0918741	0.13561	0.950709	...+
CMYA5	0.898362	0.0882517	0.612533	0.995987	-..+
CNN1	0.12874	0.0893804	0.820244	1	..-+
CNN2	0.157866	0.102574	0.179227	0.856698	...+
CNNM2	0.807783	0.121312	0.209574	0.996926	+..-
CNRIP1	0.931668	0.517347	0.451123	0.126679	+...
CNTFR	0.523346	0.161759	0.998625	0.984059	..-+
CNTLN	0.937149	0.0953313	0.798187	0.999999	-..+
CNTRL	0.999981	0.207572	0.995613	0.138317	+.-.
COL11A2	0.131381	0.998486	0.178923	0.283599	.-..
COL12A1	0.112267	0.100123	0.950086	1	..-+
COL13A1	0.999558	0.757512	0.766538	0.222088	+...
COL15A1	0.370169	0.614411	0.999966	1	..-+
COL16A1	0.0925889	0.0901975	0.999659	1	..-+
COL17A1	0.999972	0.993638	0.999999	1	-+-+
COL18A1	0.821811	0.144687	0.999999	0.999726	+.-+
COL1A1	1	0.476291	0.972107	1	+.--
COL1A2	1	0.0885532	0.88704	1	+.--
COL23A1	1	0.0884129	0.121908	1	-..+
COL3A1	1	0.105379	0.678943	1	+..-
COL4A1	0.928823	0.23659	0.999995	0.997432	+.-+
COL4A2	0.746647	0.221768	0.999997	0.998817	..-+
COL4A3	0.133088	0.0882757	0.999887	0.793045	..-.
COL4A5	0.242784	0.0883749	0.349206	0.962725	...+
COL4A6	0.0665431	0.363342	1	0.999999	..-+
COL5A1	0.996918	0.173217	0.13074	0.975758	+..-
COL5A2	0.912405	0.090497	0.999999	0.997914	+.-+
COL5A3	0.999877	0.103707	0.999568	0.126263	+.-.
COL6A1	0.995792	0.104085	0.999973	0.908142	+.-+
COL6A2	0.624246	0.0912624	0.99674	0.955261	..-+
COL6A3	1	0.885646	0.95981	1	++--
COL7A1	0.632309	0.187971	0.159773	0.999982	...+
COL8A2	0.0653994	0.125695	1	1	..-+
COL9A1	0.999983	0.088578	0.19275	1	-..+
COL9A2	0.745634	0.0882706	0.466164	0.997413	...+
COL9A3	0.999902	0.213876	0.121697	0.999926	-..+
COLEC12	1	0.554437	1	0.277556	+.-.
COLGALT2	0.216973	0.100187	1	1	..-+
COMMD2	0.129064	0.130771	0.836808	0.998139	..+-
COPRS	0.0688997	0.0947883	0.86453	0.984437	..-+
COQ2	0.207426	0.957991	0.293399	1	.+.-
COQ5	0.920817	0.101263	0.77879	0.126797	-...
CORO1A	0.999984	0.99512	1	0.28999	++-.
CORO2A	0.871529	0.131484	0.211867	0.382263	+...
CORO2B	0.98965	0.0887351	0.170476	0.99942	-..+
CORO6	0.065067	0.0907933	0.889076	0.999912	..+-
COX17	0.0911022	0.123924	0.242293	0.806071	...+
COX6B2	0.999939	0.1524	0.137754	0.999998	+..-
CP	1	0.150638	0.941049	1	-.-+
CPA6	0.137603	1	0.322652	1	.+.-
CPAMD8	0.950449	0.11076	0.123091	0.999999	+..-
CPE	0.0652679	0.883561	0.986023	1	.--+
CPEB3	0.523564	0.999241	0.234152	0.991286	.+.-
CPM	0.0654262	0.091355	0.842265	0.92076	..-+
CPNE5	0.0902752	0.159707	0.999997	1	..+-
CPNE7	0.0763597	0.991782	0.134695	0.123664	.-..
CPPED1	0.218695	0.480211	0.571265	0.998784	...-
CPQ	0.403302	0.103872	0.387019	0.999512	...+
CPT1B	0.937482	0.123349	0.148187	0.158356	-...
CPT1C	0.87811	0.143689	0.451922	0.999974	-..+
CPXM1	0.0741093	0.0902482	0.999974	1	..-+
CRABP1	0.443053	0.69366	0.490022	0.999712	...-
CRAT	0.0675555	0.822188	0.18183	0.4498	.+..
CREM	0.998579	0.161114	0.575748	0.175352	+...
CRIM1	0.629847	0.0979735	0.124045	0.99807	...+
CRISPLD2	0.999994	0.0981834	0.978795	0.182476	+.-.
CRLF2	1	1	0.943929	1	++--
CRLF3	1	0.0888729	0.723982	0.992095	+..-
CRNN	0.185105	0.190183	0.848155	0.431277	..+.
CROT	0.16619	0.999994	0.376356	0.999119	.+.-
CRTAC1	0.07274	0.47495	0.991794	0.870405	..+-
CRTAM	1	0.99043	0.999997	0.99949	+---
CRYAB	0.0958512	0.474822	0.97864	0.417663	..+.
CRYBA4	0.970033	0.088482	0.124107	0.681523	-...
CRYBB1	0.271492	0.999987	0.354006	0.893394	.-.+
CRYM	0.649648	0.103557	0.154813	0.99992	...-
CSDC2	0.0971978	0.984564	0.196567	0.423066	.-..
CSF1	0.0701892	0.101824	0.989803	0.999999	..-+
CSF1R	1	1	0.989018	1	++--
CSF2	0.0651486	0.817921	0.98173	1	.--+
CSF2RA	0.984485	0.178168	0.740893	0.752028	+...
CSF2RB	0.104307	0.0883791	0.903628	0.808861	..-+
CSF3	0.103221	0.999895	0.300974	0.998531	.-.+
CSGALNACT1	0.401368	0.122893	0.91766	0.999995	..-+
CSMD2	0.252807	1	0.984259	0.144283	.-+.
CSN1S1	0.0647281	0.85667	1	0.999996	.-+-
CSN2	0.0731414	0.962472	1	0.999977	.-+-
CSN3	0.107543	0.137489	1	1	..+-
CSPG4	0.0965189	0.114477	0.999989	0.999993	..-+
CST7	1	0.989282	0.915814	0.973196	+---
CTGF	0.0916754	0.205284	0.901888	0.140384	..+.
CTH	0.0825257	0.987424	0.899615	0.23309	.-+.
CTNNAL1	0.190838	0.0891961	0.968823	1	..-+
CTNS	0.0722416	0.134996	0.174399	0.816038	...-
CTSC	0.178171	0.103178	0.98637	0.999903	..+-
CTSH	1	0.999998	0.936786	1	++--
CTSK	0.946515	0.173173	0.663112	0.372783	+...
CTSL2	0.951692	0.304949	0.283457	0.999999	-..+
CTSO	0.248506	0.980241	0.142978	0.470568	.+..
CTSS	0.0750609	0.0885551	0.226562	0.960994	...+
CTSW	1	0.217312	0.99997	0.192315	+.-.
CTTNBP2	0.20589	0.39582	0.751097	1	...-
CUBN	0.999997	0.107729	0.831926	1	-.-+
CX3CL1	0.0984801	0.102176	0.992907	0.718186	..+.
CXCL12	1	0.79442	0.858108	0.857355	+.--
CXCL14	0.78845	0.999997	0.536477	0.456886	.+..
CXCR4	0.999991	0.0883054	0.999971	0.497771	+.-.
CXCR6	1	0.0898752	0.876444	0.999785	+.--
CXorf36	0.984215	0.998501	1	1	-+-+
CXorf57	0.0647221	1	0.261704	0.999603	.+.-
CYB561	0.328783	0.177555	0.892686	0.806915	..+-
CYB5A	0.103956	0.914203	0.33031	0.713055	.+..
CYB5D2	0.230335	0.189621	0.128796	0.809781	...+
CYBB	0.0748444	0.999842	0.140616	0.999306	.+.-
CYFIP2	0.965046	0.158344	0.127349	0.998882	+..-
CYGB	0.931305	0.0887109	0.824015	0.12837	+.-.
CYP11A1	0.0860679	0.343585	0.993362	0.999802	..+-
CYP1A1	0.755418	0.833277	0.587464	0.991761	.-.+
CYP1B1	0.0664308	0.0886806	0.374778	0.965671	...+
CYP26B1	1	0.787486	1	0.268498	+.-.
CYP27A1	0.112302	0.999998	0.122977	0.83544	.+.-
CYP2B6	0.450085	0.999965	0.157398	0.996109	.+.-
CYP2S1	0.0855219	1	0.515642	0.710926	.-..
CYP2U1	0.34217	0.554095	0.144816	1	...-
CYP4F8	0.325613	1	0.128573	0.998938	.+.-
CYP4V2	0.894153	0.205092	0.901904	0.320318	+.-.
CYP7B1	0.143756	0.978153	0.733045	0.407553	.-..
CYR61	0.0656718	0.337698	0.998831	0.587193	..+.
CYSLTR2	0.99032	0.0893926	0.999805	1	-.-+
CYTH4	1	0.119523	1	0.988241	+.--
CYTIP	1	0.709868	0.999999	1	+.--
DAAM1	0.107294	0.196692	0.864729	0.161233	..+.
DAAM2	0.90609	0.132872	0.986888	0.16481	+.-.
DAB2	0.845408	0.2315	0.999868	1	-.-+
DAB2IP	0.108816	0.193394	0.437657	0.895205	...+
DACT1	0.711236	0.145569	0.122	0.991707	...-
DACT3	0.999952	0.11556	0.99995	0.174262	+.-.
DAG1	0.163626	0.0887352	0.397158	0.999964	...+
DAPK1	0.340021	0.644077	0.134555	0.996517	...-
DAPK2	1	0.0994244	1	0.376343	+.-.
DAPP1	0.381267	0.567522	0.280092	0.922538	...-
DBNDD2	0.175086	0.843293	0.238777	0.999965	.+.-
DBP	0.0738863	0.986414	0.170645	0.174821	.+..
DBX2	1	0.994459	1	1	-+-+
DCAKD	0.982116	0.888931	0.211005	0.129794	-+..
DCBLD1	0.122285	0.429168	0.375134	0.932409	...-
DCHS1	0.0809117	0.0977509	0.278832	0.890072	...+
DCHS2	0.151785	0.201183	0.996895	0.999977	..+-
DCLK2	0.537069	0.173438	0.174318	0.998028	...+
DCN	0.999947	0.787602	0.161207	0.999994	+..-
DCSTAMP	1	1	0.999781	1	++--
DCUN1D3	0.0672284	0.169778	0.302101	0.980028	...+
DDAH1	0.907825	0.0887912	0.136181	0.193867	-...
DDR1	0.833059	0.150297	0.175039	0.621673	-...
DDR2	0.0836621	0.259153	0.265423	0.999126	...+
DECR1	0.0654682	0.0891745	0.204221	0.957372	...-
DEF6	0.48044	0.134258	0.984885	0.518811	..-.
DEGS2	0.995443	1	0.134204	0.83723	-+.-
DENND2A	1	0.137748	0.994734	0.999896	+.--
DENND2C	0.932679	0.104831	0.197737	1	-..+
DENND3	0.0789828	0.0900317	0.500517	0.994768	...+
DENND5B	0.0991158	0.0965313	0.329806	0.987157	...+
DEPDC7	0.990522	0.114034	0.655413	0.283855	+...
DEPTOR	0.904798	0.520222	0.319057	0.944791	-..+
DERL3	0.287447	0.995002	0.153407	0.84871	.+.-
DES	0.999998	0.0896577	0.966794	0.839123	+.--
DFNA5	0.970772	0.107554	0.573506	1	-..+
DGKD	0.0922224	0.116781	0.80796	0.941889	..-+
DGKH	0.0729775	0.124032	0.842786	0.982684	..-+
DHDH	0.534258	0.148402	0.164617	0.997855	...+
DHH	0.0945768	0.173052	0.300786	0.912303	...+
DHRS12	0.0826448	0.777917	0.179835	0.990049	...-
DHRS3	0.604401	0.0997203	0.420208	0.999995	...+
DHRS7	0.315096	0.982355	0.123889	0.16124	.+..
DHRS7B	0.0652113	0.0891984	0.476687	0.858108	...-
DHX34	0.0932293	0.132387	0.349961	0.920956	...-
DIAPH3	0.0852768	0.995124	0.720237	0.319583	.-..
DIRAS3	0.0910835	0.985896	1	0.999997	.+-+
DIXDC1	0.997247	0.0993463	0.267886	0.988079	+..-
DKK1	0.204898	0.155937	1	0.999976	..-+
DLC1	0.0708748	0.302122	0.286895	0.935996	...+
DLEC1	0.801214	0.112248	0.41123	0.256646	+...
DLGAP1	0.962758	0.0891214	0.128748	0.834616	-..+
DLGAP3	0.998791	0.683885	0.249663	0.963519	-..+
DLK2	1	0.978723	0.999571	1	-+-+
DLL1	0.205854	0.0898709	0.248721	0.975476	...+
DLL4	0.93394	0.789251	0.999086	1	-.-+
DLX4	0.0645107	0.984512	0.223081	0.926331	.-.+
DMGDH	0.363921	1	0.54125	1	.+.-
DMKN	0.0645079	0.881487	0.980149	0.998026	.-+-
DMXL2	0.859416	0.999999	0.579561	1	++.-
DNAH1	0.999993	0.313611	0.303903	0.99841	-..+
DNAH5	0.999888	0.115948	0.952739	1	-.-+
DNAH7	0.0673262	0.232048	0.915096	1	..+-
DNAJA4	0.103148	0.730047	0.166528	0.9975	...-
DNAJB13	0.0743031	0.0904879	0.996259	0.985556	..-+
DNAJB4	0.0696807	0.675737	0.12581	0.81879	...+
DNAJC12	0.0813211	0.999996	0.124861	0.996081	.+.-
DNAJC18	0.0646961	0.125746	0.360853	0.908947	...+
DNAJC27	0.218735	0.0882663	0.954646	0.159374	..-.
DNAJC6	0.0650602	0.184543	0.441044	0.999891	...-
DNHD1	0.198913	0.0885286	0.455285	0.82398	...+
DNM1	0.994041	0.80179	0.503512	0.170966	+-..
DOC2B	1	0.487318	0.31809	1	-..+
DOCK1	0.449117	0.118069	0.12213	0.928783	...+
DOCK10	1	0.185226	0.970991	1	+.--
DOCK11	0.938582	0.11476	0.185628	0.975266	+..-
DOCK2	1	0.999995	1	1	++--
DOCK4	0.510879	0.174936	0.209641	0.976328	...+
DOCK8	1	0.999829	0.998925	1	++--
DOCK9	0.577751	0.0926207	0.169693	0.99838	...+
DOK2	1	0.950703	1	0.142168	+--.
DOK6	0.172448	0.996137	0.268696	0.144605	.+..
DPF1	0.177598	0.0950143	0.999967	0.912412	..-+
DPF3	0.0664165	0.822385	0.999996	0.996046	.+-+
DPH6	0.170889	0.0884749	0.659676	0.903665	...-
DPY19L1	0.0653691	0.253192	0.952386	0.909611	..+-
DPYD	0.0645207	0.0911337	0.63693	0.881272	...+
DPYSL2	0.0651756	0.282346	0.990714	0.995006	..-+
DRAM1	0.168576	0.12189	0.277076	0.999686	...+
DRD1	0.486618	0.999621	0.999305	1	.-+-
DSC3	0.999997	0.107709	0.989958	1	-.-+
DSCAML1	0.0900059	1	0.12303	1	.+.-
DSEL	0.288452	0.0996316	0.995436	0.904277	..-+
DSG2	0.901979	0.0892981	0.211875	0.812528	-..+
DSG3	1	0.629929	0.999421	1	-.-+
DSP	0.820286	0.316455	0.1763	0.371636	-...
DST	0.238227	0.734567	0.379834	0.88178	...+
DTL	0.965792	0.335634	0.494407	0.958333	-..+
DTNA	0.811994	0.248841	0.145707	0.150213	-...
DTWD1	0.999935	0.108159	0.128501	0.999997	+..-
DTX1	0.371153	0.459583	0.173196	0.988581	...-
DUOX1	0.999999	0.10745	0.206459	1	-..+
DUOX2	0.18903	0.107122	0.453309	0.821394	...+
DUSP15	0.951578	0.0893896	0.121752	0.843557	-..+
DUSP18	0.0650203	0.110939	0.999505	0.999969	..-+
DUSP2	1	0.22971	0.999097	0.88695	+.--
DUSP23	0.54136	0.837714	0.136786	0.998872	.-.+
DUSP26	0.900923	1	0.470801	1	++.-
DUSP4	0.946713	0.116398	0.443725	0.425212	+...
DUSP7	0.110528	0.101122	0.212786	0.981499	...+
DYRK3	0.0738962	0.105373	0.451586	0.99464	...+
DYSF	0.995117	0.996679	0.977127	0.999998	-+-+
DZIP1	0.666951	0.0918464	0.999997	0.998014	..-+
EAF2	0.0648607	0.1026	0.998829	1	..+-
EBF1	0.999995	0.132088	1	0.918387	+.-+
EBF3	0.798919	0.223204	1	0.999754	..-+
EBF4	0.122709	0.156725	0.214022	0.992634	...+
EBI3	1	0.999983	0.958663	1	++--
ECHDC1	0.10068	0.136247	0.983449	0.833005	..+-
ECM1	0.249341	0.168422	0.294664	0.807595	...-
ECM2	1	0.114059	0.999993	0.211123	+.-.
EDAR	0.970453	1	0.238932	0.133772	-+..
EDN1	0.13608	0.543702	0.959574	0.201197	..+.
EDNRA	0.994312	0.226016	0.935639	0.130008	+.-.
EDNRB	1	0.732337	0.398996	0.999999	+..-
EFCAB5	0.981871	0.664815	0.728057	1	+..-
EFCAB7	0.0647974	0.129062	0.996768	1	..+-
EFEMP1	1	0.999944	0.972264	0.124884	+--.
EFEMP2	0.0686255	0.140801	0.39048	0.9619	...+
EFHB	0.0825957	0.961476	0.226631	0.125908	.-..
EFHD1	0.0645011	0.274581	0.740652	0.992341	...-
EFNA5	0.613636	0.88036	0.961923	0.123653	.-+.
EFNB1	0.0696658	0.0992854	0.995236	0.999997	..-+
EGFLAM	1	0.160316	0.98572	1	+.--
EGLN3	0.450515	0.0936539	0.457198	0.999819	...+
EGR3	0.872258	0.177376	1	0.991949	+.-+
EHD2	0.0888399	0.0895219	0.600219	0.999873	...+
EHD3	0.0672989	0.251798	0.946802	0.999842	..-+
EHD4	0.415525	0.0890347	0.503312	0.999999	...+
EHF	0.0645218	0.0910461	0.999693	0.999739	..+-
EHHADH	0.386375	0.0900526	0.999741	0.999998	..+-
EIF4EBP1	0.0740387	0.987122	0.134987	0.251009	.+..
ELF3	0.0746584	0.999572	0.525017	0.999796	.+.-
ELF5	0.0654622	0.169372	1	1	..+-
ELK3	0.241942	0.107186	0.131352	0.99553	...+
ELL2	0.152448	0.154576	0.567397	0.860136	...-
ELN	0.214237	0.0899615	0.99846	0.857883	..-+
ELOVL4	0.935488	0.9683	0.231894	0.161134	+-..
ELOVL7	0.991814	0.555658	0.122041	0.819843	-..+
ELP4	0.958465	0.0897168	0.26034	0.126777	-...
EMB	0.0769837	0.252454	0.924658	0.999118	..+-
EMC9	0.0746	0.0928275	0.220417	0.974948	...-
EMCN	1	0.800616	0.999971	1	-+-+
EMID1	0.0759858	0.161693	0.360188	0.933738	...-
EMILIN1	0.508657	0.0883403	1	1	..-+
EMILIN2	1	0.124283	0.985109	0.995504	+.--
EML6	0.320974	0.828741	0.492081	0.126454	.-..
EMP1	0.506148	0.0991466	0.204342	0.941693	...+
EMP3	0.364699	0.138514	0.999998	0.999886	..-+
EMX2	1	0.99747	1	1	++--
ENDOU	0.999955	0.935798	0.999661	1	-+-+
ENO2	0.111325	0.11195	0.938962	0.289205	..-.
ENO4	0.111573	0.351958	0.329671	0.998998	...-
ENOX1	1	0.197985	0.999729	0.999904	+.--
ENPP1	1	0.153061	0.998108	0.999758	+.--
ENPP2	0.146749	0.0887954	0.863906	0.999811	..-+
ENPP5	0.25796	0.999994	0.251074	0.994097	.+.-
ENSBTAG00000000021	0.318495	0.774314	0.272997	1	...-
ENSBTAG00000000144	1	0.0905832	0.999994	1	+.--
ENSBTAG00000000160	0.339935	0.136874	0.121839	0.971757	...+
ENSBTAG00000000198	0.140839	0.0993829	0.999999	1	..+-
ENSBTAG00000000258	0.998744	0.999964	0.976408	1	-++-
ENSBTAG00000000440	0.0900497	0.853388	0.643722	0.149715	.-..
ENSBTAG00000000483	0.135664	0.0907911	0.821722	0.24499	..-.
ENSBTAG00000000598	0.809921	0.594544	0.131159	0.21252	+...
ENSBTAG00000000655	0.92959	0.200589	0.169832	0.156702	-...
ENSBTAG00000000715	1	0.510144	0.999992	1	+.--
ENSBTAG00000000720	0.163617	0.187495	0.204747	0.933315	...-
ENSBTAG00000000745	0.987307	0.294278	0.999997	1	-.-+
ENSBTAG00000000820	0.113882	0.0939056	0.999996	1	..-+
ENSBTAG00000000829	0.198526	0.647682	0.999909	1	..+-
ENSBTAG00000000966	1	0.99997	0.998167	1	+---
ENSBTAG00000001143	0.344878	0.716257	0.26433	0.917237	...+
ENSBTAG00000001198	1	0.100951	0.999981	1	+.--
ENSBTAG00000001219	1	0.15808	0.999985	0.999995	+.--
ENSBTAG00000001235	1	0.106175	0.99985	1	+.--
ENSBTAG00000001308	0.124524	0.998484	0.405699	0.921263	.-.+
ENSBTAG00000001350	0.979013	0.0916458	0.122079	0.999887	-..+
ENSBTAG00000001444	0.509768	0.609154	0.99998	0.999994	..-+
ENSBTAG00000001595	0.18828	0.0901853	0.840692	0.999976	..-+
ENSBTAG00000001627	0.130219	0.0906334	0.128658	0.961957	...-
ENSBTAG00000001753	0.0743693	0.19026	0.999987	1	..+-
ENSBTAG00000001836	0.999932	0.178288	0.655854	0.83441	+..-
ENSBTAG00000001852	1	0.21677	0.965191	1	+.--
ENSBTAG00000002051	0.284941	0.0911665	0.139132	0.869326	...-
ENSBTAG00000002096	1	0.451983	0.999974	1	+.--
ENSBTAG00000002392	1	0.104214	0.554246	0.999994	+..-
ENSBTAG00000002416	0.111126	0.0946833	0.999938	1	..-+
ENSBTAG00000002515	0.472371	0.116706	0.808148	0.308155	..+.
ENSBTAG00000002605	0.303613	0.0925226	0.257985	0.992084	...+
ENSBTAG00000002612	0.0657266	0.187511	0.359606	0.929583	...-
ENSBTAG00000002859	1	0.993873	0.997602	1	+---
ENSBTAG00000002880	0.881303	0.215891	0.984791	1	-.-+
ENSBTAG00000002910	0.157019	0.605497	0.910538	0.999976	..+-
ENSBTAG00000003152	0.0646734	0.525956	0.705305	0.965094	...+
ENSBTAG00000003244	0.994127	0.998934	0.265117	0.153701	+-..
ENSBTAG00000003352	0.133401	0.998273	0.991271	0.13613	.+-.
ENSBTAG00000003408	0.999994	0.607763	1	0.995152	+.-+
ENSBTAG00000003440	0.0938409	0.991577	0.944088	1	.++-
ENSBTAG00000003502	0.996251	0.244	0.133136	0.999958	-..+
ENSBTAG00000003511	0.0665502	0.362231	0.318275	0.999861	...-
ENSBTAG00000003622	0.218664	0.108002	0.853275	0.193724	..-.
ENSBTAG00000003661	0.0674184	0.181844	0.59938	0.894741	...+
ENSBTAG00000003707	0.7721	0.936424	1	0.99992	.+-+
ENSBTAG00000003754	0.0995996	0.150864	0.999207	1	..-+
ENSBTAG00000003892	0.0823338	0.157812	0.999993	1	..-+
ENSBTAG00000003921	0.651388	0.117588	0.999517	1	..+-
ENSBTAG00000003957	0.94405	0.679998	0.287447	0.146565	-...
ENSBTAG00000004272	0.226524	0.0935216	0.198696	0.997966	...+
ENSBTAG00000004415	0.0737982	0.236134	0.809164	0.653959	..+.
ENSBTAG00000004556	0.632815	0.0893868	0.999871	0.999886	..-+
ENSBTAG00000004640	0.0926012	0.999964	0.184693	0.123867	.-..
ENSBTAG00000004815	0.458892	0.130314	0.848542	0.692418	..-.
ENSBTAG00000004950	1	1	0.999724	1	++--
ENSBTAG00000005140	0.941877	0.112859	0.839857	0.127566	+.-.
ENSBTAG00000005373	0.207539	0.0884097	0.127757	0.999682	...+
ENSBTAG00000005448	0.955667	0.472487	0.149436	0.999981	-..+
ENSBTAG00000005475	0.0653829	0.996979	0.164686	0.898291	.+.-
ENSBTAG00000005691	0.0730372	0.905027	0.774223	0.126646	.-..
ENSBTAG00000005708	0.0862428	0.820556	0.1691	0.127881	.-..
ENSBTAG00000005711	0.848727	0.0898682	0.175376	0.336649	-...
ENSBTAG00000005734	0.0773272	0.126046	0.999999	1	..-+
ENSBTAG00000005742	0.999995	0.113477	0.121704	0.999912	-..+
ENSBTAG00000005997	0.0695275	0.0917309	0.9986	0.999999	..-+
ENSBTAG00000006022	0.321967	0.125364	0.757728	0.991728	...+
ENSBTAG00000006110	1	1	0.657359	1	-+.+
ENSBTAG00000006162	0.696476	0.122048	0.121699	0.997892	...+
ENSBTAG00000006354	0.082485	0.975985	0.880088	0.999997	.++-
ENSBTAG00000006397	0.0648374	0.106552	0.269821	0.930406	...-
ENSBTAG00000006523	0.0709218	0.390006	0.990611	0.132312	..+.
ENSBTAG00000006568	0.981208	0.197598	0.121973	0.791674	-...
ENSBTAG00000006662	0.389462	0.123455	0.127587	0.970355	...+
ENSBTAG00000006785	0.0649516	0.226807	0.86053	0.316735	..+.
ENSBTAG00000006851	0.133418	0.152466	1	1	..-+
ENSBTAG00000006859	0.0675466	0.998104	0.145365	0.998063	.+.-
ENSBTAG00000006864	0.653719	0.0896369	0.995685	0.123665	..-.
ENSBTAG00000006872	0.111739	0.826681	0.934893	0.136503	.+-.
ENSBTAG00000007350	0.999688	0.0917241	0.123903	0.995926	-..+
ENSBTAG00000007443	0.115725	0.0999338	0.147037	0.818354	...-
ENSBTAG00000007578	0.0976124	0.999915	0.317939	0.999993	.+.-
ENSBTAG00000007662	0.539875	0.683792	0.832203	0.183833	..+.
ENSBTAG00000007755	0.974118	0.171714	0.795522	0.952808	+..-
ENSBTAG00000007773	0.0649357	0.694994	0.962477	1	..-+
ENSBTAG00000007807	0.997861	0.0883083	0.990117	0.123917	+.-.
ENSBTAG00000007883	0.0664021	0.164379	0.213994	0.976724	...+
ENSBTAG00000008021	0.143489	0.635849	0.148357	0.928342	...+
ENSBTAG00000008036	0.658222	0.0883234	0.818613	0.204528	..+.
ENSBTAG00000008078	0.244904	0.0958084	0.838597	0.571053	..+.
ENSBTAG00000008359	0.953466	0.872121	0.14666	0.271788	-+..
ENSBTAG00000008411	0.0688847	0.188398	0.539728	0.999562	...+
ENSBTAG00000008550	1	0.887248	1	1	++--
ENSBTAG00000008583	0.999917	0.988071	0.862363	1	-+-+
ENSBTAG00000008612	0.883188	0.351359	0.126504	0.654139	+...
ENSBTAG00000008690	0.271281	0.101231	0.895693	0.503906	..-.
ENSBTAG00000008743	0.377844	0.0933195	0.350094	0.986554	...-
ENSBTAG00000008762	0.0852294	0.672806	0.215306	0.840648	...-
ENSBTAG00000008793	0.109253	0.997356	0.805267	0.338473	.-+.
ENSBTAG00000008797	0.0645185	0.99973	0.644306	1	.+.-
ENSBTAG00000008852	1	0.091023	0.932014	0.844757	+.--
ENSBTAG00000008858	0.835552	0.1192	0.140625	0.705283	-...
ENSBTAG00000008966	0.985958	0.205931	0.906051	1	-.-+
ENSBTAG00000008997	0.527065	0.24319	0.984933	1	..-+
ENSBTAG00000009078	0.941951	0.143409	0.128428	0.999985	-..+
ENSBTAG00000009201	0.900285	0.0910808	0.474177	0.210252	+...
ENSBTAG00000009354	1	0.390046	0.785879	1	+..-
ENSBTAG00000009359	0.0655298	0.0946344	0.923023	0.162712	..+.
ENSBTAG00000009511	0.996053	0.127105	0.210799	1	-..+
ENSBTAG00000009517	0.317919	0.143913	0.164437	0.955548	...+
ENSBTAG00000009539	0.0647035	0.999223	0.938857	0.403358	.-+.
ENSBTAG00000009812	1	0.13184	0.129644	1	+..-
ENSBTAG00000009943	1	0.0883343	1	1	+.--
ENSBTAG00000009987	0.0968432	0.113328	0.999254	1	..-+
ENSBTAG00000010105	0.980109	0.134758	0.223689	1	-..+
ENSBTAG00000010158	0.879591	0.214746	0.842627	0.16926	-.+.
ENSBTAG00000010270	1	0.629064	0.140639	1	-..+
ENSBTAG00000010300	1	0.930456	1	1	++--
ENSBTAG00000010365	0.128059	0.0996399	0.915429	0.129049	..+.
ENSBTAG00000010433	0.272903	0.318392	1	0.999971	..+-
ENSBTAG00000010501	0.134223	0.999562	0.157851	0.615938	.-..
ENSBTAG00000010576	0.0666212	0.141762	0.122815	0.906889	...+
ENSBTAG00000010711	0.319441	0.999944	0.173769	0.263611	.+..
ENSBTAG00000010829	1	0.253642	0.999999	1	+.--
ENSBTAG00000010943	0.0974011	0.990924	0.675511	0.999979	.+.-
ENSBTAG00000010958	0.0915622	0.365042	0.475477	0.941162	...-
ENSBTAG00000011027	0.0919955	0.198135	0.665317	0.986437	...-
ENSBTAG00000011187	0.340984	0.998412	0.124532	0.999998	.+.-
ENSBTAG00000011213	0.779633	0.306552	0.999744	1	..-+
ENSBTAG00000011305	0.627683	0.0916536	0.999961	1	..+-
ENSBTAG00000011330	0.996049	0.999501	0.122812	1	++.-
ENSBTAG00000011338	0.0900384	0.990369	0.128016	0.917805	.+.-
ENSBTAG00000011533	0.845798	0.0941142	0.387825	0.129176	-...
ENSBTAG00000011534	0.99807	0.783736	0.121754	0.994017	+..-
ENSBTAG00000011549	0.335853	0.0926755	0.863953	0.997456	..+-
ENSBTAG00000011553	0.0800502	0.105283	0.297912	0.999729	...-
ENSBTAG00000011563	1	0.986069	0.99995	0.999596	++--
ENSBTAG00000011572	0.767903	0.265142	0.880836	0.302771	..-.
ENSBTAG00000011911	0.0715743	0.249549	0.80698	0.363267	..+.
ENSBTAG00000011941	0.415781	0.140119	0.999753	0.99937	..+-
ENSBTAG00000012026	0.223809	0.0894669	0.99999	0.99996	..-+
ENSBTAG00000012058	0.0905732	0.819565	0.964919	0.163324	.-+.
ENSBTAG00000012090	0.0680529	0.132699	0.914282	0.996668	..-+
ENSBTAG00000012351	0.202573	0.881712	1	1	.+-+
ENSBTAG00000012376	0.630615	0.992204	0.132747	0.245778	.+..
ENSBTAG00000012401	0.0870028	0.977577	0.14163	0.279094	.+..
ENSBTAG00000012413	1	0.999882	0.961889	0.286427	+--.
ENSBTAG00000012491	0.0703002	0.999331	0.189004	0.990114	.+.-
ENSBTAG00000012861	0.0649764	0.0923984	0.218509	0.999564	...-
ENSBTAG00000013249	0.0718215	0.189351	0.177931	0.935918	...-
ENSBTAG00000013260	0.999768	0.0950858	0.844536	0.163982	-.+.
ENSBTAG00000013284	0.111947	0.395805	0.132152	0.850956	...+
ENSBTAG00000013395	0.0897161	0.237216	1	0.999989	..-+
ENSBTAG00000013411	0.0867857	0.0907272	0.124972	0.907007	...+
ENSBTAG00000014149	0.103409	0.114802	0.999997	1	..+-
ENSBTAG00000014220	0.0959916	1	0.192476	0.999989	.+.-
ENSBTAG00000014319	1	0.429773	0.989458	1	-.-+
ENSBTAG00000014329	0.184128	0.989989	0.615967	0.99799	.+.-
ENSBTAG00000014382	0.996704	0.0930524	0.78327	1	-..+
ENSBTAG00000014390	0.999616	0.245634	0.976615	0.125292	+.-.
ENSBTAG00000014467	0.252367	0.177685	0.66394	0.999893	...-
ENSBTAG00000014494	0.954072	0.242117	0.199037	0.999337	+..-
ENSBTAG00000014529	0.988393	0.0965951	0.998712	1	-.-+
ENSBTAG00000014718	0.0683537	0.298394	0.893408	0.315115	..+.
ENSBTAG00000014857	1	0.157731	0.693595	1	-..+
ENSBTAG00000014960	0.152801	0.121598	0.136113	0.83182	...+
ENSBTAG00000015061	1	1	1	1	++--
ENSBTAG00000015072	0.648942	0.105794	0.993357	1	..-+
ENSBTAG00000015218	0.528055	0.0954715	0.854492	0.516261	..+.
ENSBTAG00000015314	0.0806251	0.446101	0.193049	0.844633	...-
ENSBTAG00000015378	0.496826	1	0.153298	0.999998	.+.-
ENSBTAG00000015387	0.0673097	0.223259	0.996786	0.999365	..-+
ENSBTAG00000015510	0.0922563	0.979146	0.146459	0.983913	.+.-
ENSBTAG00000015666	0.998598	0.504878	0.999727	1	-.-+
ENSBTAG00000015727	0.140496	0.154752	1	1	..-+
ENSBTAG00000015841	0.0766525	0.848082	0.166518	0.12387	.-..
ENSBTAG00000015940	0.064612	0.0884772	0.99481	0.999914	..+-
ENSBTAG00000016078	0.968006	0.0882373	0.210491	0.149081	-...
ENSBTAG00000016127	0.0651573	0.892133	0.132257	0.992214	.+.-
ENSBTAG00000016486	0.976836	0.810185	0.123902	0.441406	-+..
ENSBTAG00000016534	0.07879	0.988859	0.138615	0.800377	.-.+
ENSBTAG00000016551	1	1	1	1	++--
ENSBTAG00000016714	0.408613	0.0901098	0.872726	0.129742	..+.
ENSBTAG00000016820	0.0662223	0.651826	0.253751	0.98959	...-
ENSBTAG00000017228	0.766454	0.119184	0.997555	0.427831	..-.
ENSBTAG00000017233	1	0.90549	0.747786	1	-+.+
ENSBTAG00000017335	0.0853367	0.169659	0.886724	0.77599	..+.
ENSBTAG00000017666	0.999651	0.903125	0.997374	1	-+-+
ENSBTAG00000017670	0.379906	0.0884936	0.618305	0.999999	...+
ENSBTAG00000017691	0.817242	0.579331	0.751656	0.999976	-..+
ENSBTAG00000017797	0.999999	0.748795	0.125247	1	+..-
ENSBTAG00000017827	0.740389	0.115016	0.989016	0.597795	..+.
ENSBTAG00000017866	0.984684	0.569178	0.132333	0.999758	+..-
ENSBTAG00000017945	0.0719363	0.100232	0.275099	0.996136	...-
ENSBTAG00000018000	0.0645073	0.253199	0.524847	0.991415	...-
ENSBTAG00000018046	0.113582	0.109095	0.875836	0.988327	..-+
ENSBTAG00000018052	0.480247	0.0883125	0.949251	0.320331	..-.
ENSBTAG00000018082	0.145291	0.243912	0.136595	0.994472	...-
ENSBTAG00000018165	1	0.950932	1	1	++--
ENSBTAG00000018189	0.0675721	0.582727	0.465154	0.99011	...-
ENSBTAG00000018287	0.228183	1	0.122203	0.999966	.+.-
ENSBTAG00000018481	0.0751343	0.360311	0.963057	0.999997	..+-
ENSBTAG00000018499	0.974535	0.0885397	0.319283	1	-..+
ENSBTAG00000018647	0.767429	0.999928	0.190044	1	.-.+
ENSBTAG00000018940	0.868277	0.119259	0.187243	0.999944	+..-
ENSBTAG00000019018	0.999577	0.0908027	0.208223	0.999899	-..+
ENSBTAG00000019076	0.967221	0.0993479	0.208227	0.791102	-...
ENSBTAG00000019266	0.95998	0.0944783	0.207027	0.971782	-..+
ENSBTAG00000019309	0.604631	0.158034	0.210774	0.963675	...+
ENSBTAG00000019428	0.997497	0.75111	0.129702	1	+..-
ENSBTAG00000019545	0.0669592	0.0884868	0.819474	0.99429	..-+
ENSBTAG00000019708	0.077662	0.995082	0.159849	0.999986	.+.-
ENSBTAG00000020097	0.985763	0.0883652	0.129261	0.999995	-..+
ENSBTAG00000020151	0.0792392	0.988153	0.126237	0.176633	.-..
ENSBTAG00000020185	0.822057	0.100583	0.999999	0.968667	+.-+
ENSBTAG00000020194	0.999968	0.577405	0.213376	0.191568	-...
ENSBTAG00000020434	0.121735	0.810417	0.122084	0.801152	.-.+
ENSBTAG00000020524	0.533642	0.12304	0.9265	0.54643	..+.
ENSBTAG00000020564	0.176394	0.129165	0.999989	1	..+-
ENSBTAG00000020570	0.998963	0.0967534	1	0.993026	+.-+
ENSBTAG00000020589	0.136403	0.158127	0.999456	0.969618	..-+
ENSBTAG00000020620	0.126124	0.0891996	0.923967	0.150582	..+.
ENSBTAG00000020668	0.0661936	0.985256	0.131837	0.709722	.+..
ENSBTAG00000020774	0.116318	0.105767	0.489104	0.980664	...+
ENSBTAG00000020814	0.996802	0.153041	0.707538	1	-..+
ENSBTAG00000021064	0.86613	0.0897275	0.323617	0.164289	+...
ENSBTAG00000021077	0.220493	0.132576	0.997748	0.416893	..-.
ENSBTAG00000021135	0.0651126	0.403581	0.121925	0.91909	...-
ENSBTAG00000021433	0.972391	0.11852	0.278081	0.131373	-...
ENSBTAG00000021497	0.398982	0.15652	0.171009	0.817297	...+
ENSBTAG00000021842	0.0759343	0.889569	1	1	.-+-
ENSBTAG00000021968	0.938534	0.088987	0.188681	0.453711	-...
ENSBTAG00000022084	0.801237	0.266001	0.149239	0.133998	-...
ENSBTAG00000022394	0.0935166	0.999999	0.999296	0.223117	.-+.
ENSBTAG00000022395	0.0768156	1	0.999894	0.123621	.-+.
ENSBTAG00000022396	0.242174	0.301937	1	0.999986	..+-
ENSBTAG00000022583	0.0661056	0.168119	0.627078	0.998365	...-
ENSBTAG00000022715	0.103356	0.143892	0.996158	0.999899	..+-
ENSBTAG00000022890	0.0676438	0.580893	0.835832	1	..+-
ENSBTAG00000022971	0.0903867	0.138524	0.999984	0.999998	..+-
ENSBTAG00000023026	0.129603	0.148837	0.984549	1	..-+
ENSBTAG00000023198	0.995763	0.181207	1	1	+.+-
ENSBTAG00000023372	0.142614	0.844612	0.121738	0.965893	.-.+
ENSBTAG00000023411	0.127649	0.114503	0.997412	0.999903	..+-
ENSBTAG00000023629	0.0942562	0.372878	0.928973	0.154688	..+.
ENSBTAG00000023632	0.220328	0.104226	0.946412	0.205446	..-.
ENSBTAG00000023659	0.750309	0.0908213	0.126265	1	...+
ENSBTAG00000023697	0.0825349	0.0919556	0.172046	0.874818	...-
ENSBTAG00000023806	0.0709888	0.938068	0.999985	1	.-+-
ENSBTAG00000023970	0.963753	0.454203	0.447612	0.140912	+...
ENSBTAG00000024272	1	0.610927	0.15692	1	-..+
ENSBTAG00000024280	0.15142	0.997691	0.121909	0.138116	.-..
ENSBTAG00000024477	0.112526	0.881511	0.951767	0.998814	.-+-
ENSBTAG00000024490	0.997776	0.987994	0.384723	0.138011	+-..
ENSBTAG00000024526	1	0.997042	0.960825	1	++--
ENSBTAG00000024605	0.125267	0.132945	0.277515	0.998591	...+
ENSBTAG00000024648	0.117464	0.999596	0.142457	0.924083	.+.-
ENSBTAG00000024731	0.836958	0.0905307	0.123629	0.636492	-...
ENSBTAG00000024878	0.937395	0.293278	0.385841	0.999989	+..-
ENSBTAG00000024947	0.999691	0.102296	0.173766	0.999867	-..+
ENSBTAG00000025126	1	0.747807	0.999811	0.999909	+.--
ENSBTAG00000025146	0.828653	0.126148	0.121743	0.282224	-...
ENSBTAG00000025182	0.842884	1	0.278927	0.999965	-+.-
ENSBTAG00000025250	0.999998	0.129747	0.121705	1	+..-
ENSBTAG00000025260	0.225335	0.104696	0.999991	1	..+-
ENSBTAG00000025391	0.955553	0.659116	0.122091	0.999994	-..+
ENSBTAG00000025398	0.122186	0.770698	0.955323	0.124988	..-.
ENSBTAG00000025667	0.0658995	0.11094	0.238984	0.944977	...-
ENSBTAG00000025812	0.0844391	0.124985	0.961396	0.964227	..+-
ENSBTAG00000026141	0.416778	0.108383	0.999743	0.909042	..-+
ENSBTAG00000026323	0.0690126	0.559	0.999996	1	..+-
ENSBTAG00000026384	0.999538	0.518842	0.175898	0.141977	-...
ENSBTAG00000026495	0.999962	0.150945	0.950717	0.142456	-.+.
ENSBTAG00000026836	0.473785	0.108784	1	0.999998	..-+
ENSBTAG00000026936	0.907495	0.320867	0.13195	0.989429	+..-
ENSBTAG00000026986	0.0759728	0.999774	1	0.128803	.+-.
ENSBTAG00000027204	1	0.14604	1	0.994916	+.--
ENSBTAG00000027225	0.0646991	0.983329	0.623914	0.179797	.-..
ENSBTAG00000027386	0.211231	0.0905402	0.995164	0.639103	..-.
ENSBTAG00000027444	0.909254	0.132133	0.169994	0.899393	-..+
ENSBTAG00000027513	0.999641	0.112111	0.129157	0.267339	+...
ENSBTAG00000027770	0.999857	0.0919931	0.241827	1	-..+
ENSBTAG00000027983	0.113454	0.0931342	0.396379	0.862749	...-
ENSBTAG00000029897	0.0844851	0.102951	0.993169	0.842866	..+-
ENSBTAG00000030278	0.999997	0.999954	0.997748	1	-+-+
ENSBTAG00000030333	0.0913561	0.088649	0.250617	0.824525	...+
ENSBTAG00000030404	0.933328	0.231317	0.123856	0.986716	+..-
ENSBTAG00000030416	0.159574	0.134629	1	0.999651	..-+
ENSBTAG00000030426	1	0.925028	0.993598	0.762802	+--.
ENSBTAG00000030518	0.964271	0.753729	0.999986	1	-.-+
ENSBTAG00000030523	0.0892429	0.654886	0.145192	0.999998	...-
ENSBTAG00000030593	1	0.362446	0.997854	0.999996	+.--
ENSBTAG00000030882	0.991487	0.784942	0.329982	0.359188	-...
ENSBTAG00000030940	1	0.206274	1	1	+.--
ENSBTAG00000031160	1	0.999999	1	0.943177	++--
ENSBTAG00000031538	1	0.999994	0.121724	0.861075	-+.+
ENSBTAG00000031548	0.0678883	0.171782	0.835807	0.993297	..-+
ENSBTAG00000031648	0.0730749	0.127766	0.875165	0.975707	..+-
ENSBTAG00000031696	0.978346	0.981399	0.15896	0.954531	+-.-
ENSBTAG00000031711	0.989687	0.991355	0.542177	0.864555	-+.-
ENSBTAG00000031785	0.363877	0.676081	0.121902	0.999922	...+
ENSBTAG00000031825	0.148427	1	0.293704	0.554497	.+..
ENSBTAG00000031869	0.999877	0.1941	0.163498	0.462909	-...
ENSBTAG00000031933	0.998099	0.102477	0.542268	1	-..+
ENSBTAG00000031950	0.130841	0.998789	0.951998	0.999999	.++-
ENSBTAG00000032034	0.282504	0.0913367	0.166845	0.998626	...+
ENSBTAG00000032038	0.0664636	0.999155	0.12504	0.989549	.+.-
ENSBTAG00000032047	0.183592	0.992199	0.154735	0.239745	.-..
ENSBTAG00000032125	1	0.638195	0.805458	1	+.--
ENSBTAG00000032450	0.07461	0.11996	0.122333	0.860697	...+
ENSBTAG00000032531	0.100035	0.129904	0.677571	0.817974	...+
ENSBTAG00000032764	0.11291	0.105345	0.944326	0.127654	..+.
ENSBTAG00000032812	0.819875	0.209673	0.302999	0.131528	-...
ENSBTAG00000032887	0.0913631	0.0882781	0.142438	0.877538	...-
ENSBTAG00000032914	0.0733937	0.0985365	0.963042	0.704528	..+.
ENSBTAG00000033166	0.0650207	0.0952923	0.999999	1	..+-
ENSBTAG00000033289	0.999967	0.234651	0.424269	0.973601	-..+
ENSBTAG00000033298	0.232901	0.978301	0.301448	0.247511	.-..
ENSBTAG00000033346	0.114767	0.997885	0.152167	0.998128	.+.-
ENSBTAG00000033565	0.957779	0.108624	0.98121	0.421429	+.-.
ENSBTAG00000033608	0.303286	0.0981895	0.284296	0.961523	...+
ENSBTAG00000033643	0.60028	0.999942	0.860203	0.999998	.++-
ENSBTAG00000033886	0.243043	0.995413	0.522115	0.99998	.+.-
ENSBTAG00000034090	0.0713238	0.240431	0.999221	1	..+-
ENSBTAG00000034170	0.0813113	0.118499	0.990319	0.999862	..-+
ENSBTAG00000034323	0.999966	0.999999	1	1	-+-+
ENSBTAG00000034372	0.0649117	0.255667	0.99871	1	..+-
ENSBTAG00000034449	0.0781781	0.0965975	0.999361	0.999898	..-+
ENSBTAG00000034522	0.16379	0.438263	0.882944	0.287617	..+.
ENSBTAG00000034586	1	0.403994	0.283599	0.999909	-..+
ENSBTAG00000034609	1	0.991558	1	1	+---
ENSBTAG00000035005	0.074813	0.902679	0.26039	0.123686	.-..
ENSBTAG00000035319	0.0646734	0.147386	0.140543	0.903878	...-
ENSBTAG00000035662	1	0.142792	0.998805	1	+.--
ENSBTAG00000035726	0.889402	0.179838	0.200461	0.840795	-..+
ENSBTAG00000035945	1	0.109757	0.969329	1	+.--
ENSBTAG00000036154	1	0.139801	1	1	+.--
ENSBTAG00000037399	0.58844	0.997525	1	1	.+-+
ENSBTAG00000037452	0.999972	0.998403	0.137768	0.150434	-+..
ENSBTAG00000037531	0.224583	0.940043	0.14241	0.169655	.+..
ENSBTAG00000037539	0.999968	0.643239	0.703505	0.747024	+...
ENSBTAG00000037558	0.999999	0.109	0.124726	0.894925	+..-
ENSBTAG00000037634	1	0.999876	0.955581	1	-+-+
ENSBTAG00000037693	0.0668527	0.205029	0.999997	1	..+-
ENSBTAG00000037721	0.999965	0.668569	0.404394	0.151872	-...
ENSBTAG00000037729	0.14121	0.0948683	0.810143	0.397842	..-.
ENSBTAG00000037768	0.0672206	0.505359	0.876663	0.179442	..+.
ENSBTAG00000037778	0.466294	0.524023	0.981472	0.730431	..+.
ENSBTAG00000037791	1	0.091549	0.126252	1	-..+
ENSBTAG00000037799	0.468208	0.595908	1	1	..-+
ENSBTAG00000037800	1	0.999937	0.620769	1	++.-
ENSBTAG00000037858	0.0724156	0.0916571	0.72822	0.811712	...+
ENSBTAG00000037937	0.197949	0.945856	0.999977	0.999985	.--+
ENSBTAG00000037989	0.996679	0.124702	0.222647	0.998631	+..-
ENSBTAG00000038085	0.0645245	0.909592	0.76003	1	.+.-
ENSBTAG00000038131	0.999536	0.763021	0.986174	1	-.-+
ENSBTAG00000038141	0.672516	0.157934	0.590534	1	...+
ENSBTAG00000038186	0.100034	0.126079	0.467484	0.941785	...-
ENSBTAG00000038351	0.9774	0.14084	0.124641	0.999983	-..+
ENSBTAG00000038494	0.552434	0.129098	0.999326	1	..-+
ENSBTAG00000038495	0.999999	0.854889	0.992571	0.315242	+--.
ENSBTAG00000038532	0.0675489	0.0887136	0.551717	0.999943	...-
ENSBTAG00000038617	0.796983	0.112638	0.1267	0.990034	...+
ENSBTAG00000038619	0.0711224	0.100606	0.414918	0.972076	...+
ENSBTAG00000038625	0.999471	0.113391	0.702908	1	-..+
ENSBTAG00000038652	1	0.999994	0.999535	1	-+-+
ENSBTAG00000038698	0.429107	0.998772	0.999918	1	.-+-
ENSBTAG00000038702	0.411998	0.218219	0.99997	1	..+-
ENSBTAG00000038735	0.999987	0.115223	0.137657	1	-..+
ENSBTAG00000038770	0.0836074	0.0899039	1	1	..-+
ENSBTAG00000038938	0.162782	0.466929	1	1	..-+
ENSBTAG00000039012	0.988912	0.191685	0.173312	0.127004	-...
ENSBTAG00000039046	0.069636	0.949729	0.9862	1	.++-
ENSBTAG00000039129	0.20075	0.793956	0.122	0.98974	...+
ENSBTAG00000039132	0.982956	0.997498	0.794277	0.132458	+-..
ENSBTAG00000039215	1	0.0882492	1	1	+.--
ENSBTAG00000039292	0.999994	0.155115	0.928061	0.987961	+.--
ENSBTAG00000039425	0.999797	0.96552	0.987482	1	-+-+
ENSBTAG00000039504	0.283618	0.150907	0.999993	1	..+-
ENSBTAG00000039644	0.118635	0.220453	0.999896	1	..+-
ENSBTAG00000039657	0.12917	0.20652	0.143373	0.996749	...+
ENSBTAG00000039789	0.163993	0.0883065	0.980913	1	..-+
ENSBTAG00000039969	0.848777	0.158693	0.179113	0.123638	-...
ENSBTAG00000039992	0.375849	0.0882705	0.850221	0.128136	..+.
ENSBTAG00000039993	0.409745	0.313485	1	0.999997	..-+
ENSBTAG00000039995	0.0974652	0.996991	0.135613	0.305992	.-..
ENSBTAG00000040019	0.778888	0.902271	0.145474	0.308585	.+..
ENSBTAG00000040034	0.0735953	1	0.184546	0.999976	.+.-
ENSBTAG00000040070	0.0654341	0.696789	0.872756	0.999563	..+-
ENSBTAG00000040244	0.0647037	0.0912398	0.974126	0.999368	..-+
ENSBTAG00000040323	0.139864	0.125057	0.225389	0.869019	...+
ENSBTAG00000040390	1	0.199727	0.998874	0.999942	+.--
ENSBTAG00000040392	0.983933	0.0892162	1	0.999969	+.-+
ENSBTAG00000040427	0.0965212	0.971324	0.521407	0.999946	.-.+
ENSBTAG00000040490	0.955933	0.237203	0.999986	1	-.-+
ENSBTAG00000043683	0.0679897	0.409208	0.134281	0.911975	...+
ENSBTAG00000043985	1	0.99972	0.995988	1	-+-+
ENSBTAG00000044065	0.952355	0.159656	0.681029	0.131031	+...
ENSBTAG00000044087	0.0801203	0.942694	0.266157	0.139297	.-..
ENSBTAG00000044125	0.950746	0.140262	0.825934	0.144085	-.+.
ENSBTAG00000044157	0.999976	0.111494	0.996649	0.282433	+.-.
ENSBTAG00000045087	0.171276	0.803399	0.999858	1	.++-
ENSBTAG00000045626	0.163954	0.949496	0.130445	0.157433	.+..
ENSBTAG00000045692	1	0.999895	0.999958	1	-+-+
ENSBTAG00000045710	0.065094	0.0904121	0.955914	0.998192	..+-
ENSBTAG00000045727	0.952582	0.185642	0.128104	0.18559	-...
ENSBTAG00000045728	0.111408	0.390085	0.95728	0.209194	..+.
ENSBTAG00000045737	0.378624	0.582787	0.142751	1	...-
ENSBTAG00000045743	0.196442	0.512927	0.151112	0.931838	...+
ENSBTAG00000045751	0.395281	0.897396	0.998908	1	.-+-
ENSBTAG00000045822	1	0.105188	0.753472	0.999503	+..-
ENSBTAG00000045824	0.962128	0.144885	0.232086	0.377743	-...
ENSBTAG00000045859	0.124385	0.0939511	0.607293	0.805535	...+
ENSBTAG00000045862	1	1	1	1	++--
ENSBTAG00000045876	0.376545	0.957527	0.817824	0.552695	.+-.
ENSBTAG00000045881	0.994599	0.0882396	0.334609	0.798015	-...
ENSBTAG00000045907	0.996496	0.295934	0.643888	0.999133	+..-
ENSBTAG00000045929	0.066502	0.920408	0.599629	0.151098	.+..
ENSBTAG00000045971	0.0668417	0.129098	0.815082	0.483144	..+.
ENSBTAG00000045976	0.997867	0.999981	0.270428	1	++.-
ENSBTAG00000046041	0.0674117	0.994395	0.999921	0.999999	.-+-
ENSBTAG00000046047	0.788135	0.611448	0.597158	0.97532	...-
ENSBTAG00000046062	0.228673	0.103623	0.280609	0.997159	...+
ENSBTAG00000046084	0.0644997	0.999427	0.160955	0.995949	.+.-
ENSBTAG00000046118	0.380936	0.0959471	0.80557	0.44464	..-.
ENSBTAG00000046121	1	0.993291	0.999993	1	++--
ENSBTAG00000046158	0.0647102	0.992522	0.980193	0.999966	.++-
ENSBTAG00000046172	0.145656	0.0913202	0.979099	0.986621	..+-
ENSBTAG00000046232	0.0645071	0.992963	0.409121	0.123869	.-..
ENSBTAG00000046257	1	0.137604	0.999969	1	+.--
ENSBTAG00000046263	0.883842	0.104235	0.122485	0.991935	-..+
ENSBTAG00000046265	1	0.349791	0.323742	0.336204	-...
ENSBTAG00000046303	0.349027	0.461837	0.995739	1	..-+
ENSBTAG00000046323	0.414791	0.150096	0.788471	1	...+
ENSBTAG00000046324	0.716224	0.841151	0.125799	0.240339	.-..
ENSBTAG00000046351	0.103028	1	0.499057	0.999998	.+.-
ENSBTAG00000046362	0.0656861	0.14781	0.78411	0.905807	...-
ENSBTAG00000046365	0.993386	0.409692	0.148349	0.967532	-..+
ENSBTAG00000046367	0.974668	0.0948295	0.303016	0.185634	-...
ENSBTAG00000046540	0.0991572	1	0.122187	0.999998	.+.-
ENSBTAG00000046570	0.0645	0.088633	0.206025	0.894667	...-
ENSBTAG00000046587	0.0655259	0.108564	0.802308	0.688429	..+.
ENSBTAG00000046595	0.0865924	0.995825	0.132788	0.131233	.-..
ENSBTAG00000046664	0.462254	0.136876	0.832905	0.233162	..-.
ENSBTAG00000046668	0.150116	1	0.374226	0.135693	.-..
ENSBTAG00000046687	0.821516	0.280531	0.999996	0.971575	-.+-
ENSBTAG00000046699	1	0.999964	0.995959	0.54658	+--.
ENSBTAG00000046709	1	0.0955676	1	0.999933	+.--
ENSBTAG00000046730	0.0790251	0.263963	0.406872	0.901391	...-
ENSBTAG00000046814	0.332262	0.182152	0.125535	0.801025	...+
ENSBTAG00000046828	0.999152	0.131258	0.14012	0.998776	-..+
ENSBTAG00000046848	0.0695902	0.520371	0.999585	0.999999	..+-
ENSBTAG00000046900	0.0785953	0.999686	0.622398	1	.+.-
ENSBTAG00000046905	0.134779	1	0.189955	0.99988	.+.-
ENSBTAG00000046981	0.750649	0.147894	0.16541	0.871873	...+
ENSBTAG00000047055	0.965555	0.109126	1	0.992841	+.-+
ENSBTAG00000047083	0.999459	0.104487	0.381864	0.574817	+...
ENSBTAG00000047113	0.134712	1	0.999201	1	.--+
ENSBTAG00000047121	0.999727	0.999963	1	0.512007	++-.
ENSBTAG00000047124	0.270293	0.0924714	0.967885	0.985757	..+-
ENSBTAG00000047144	0.998203	0.0956151	0.999941	1	-.-+
ENSBTAG00000047164	0.358332	0.104732	0.999895	0.732907	..-.
ENSBTAG00000047210	0.0682896	0.149005	0.544941	0.90339	...-
ENSBTAG00000047227	0.978155	0.999842	0.998721	1	-+-+
ENSBTAG00000047229	0.860718	0.0883158	0.130788	0.64044	+...
ENSBTAG00000047265	0.0655814	0.232763	0.121791	0.873003	...+
ENSBTAG00000047270	1	0.114619	1	1	+.--
ENSBTAG00000047275	0.201895	0.32215	0.585422	0.951549	...-
ENSBTAG00000047343	0.0648454	0.133298	0.400639	0.99644	...-
ENSBTAG00000047363	1	0.0929924	0.121742	1	-..+
ENSBTAG00000047368	0.118866	0.129365	0.999816	1	..+-
ENSBTAG00000047379	0.0781933	0.381027	0.999997	1	..+-
ENSBTAG00000047383	0.0653827	0.993516	0.999999	0.999999	.-+-
ENSBTAG00000047420	1	1	0.961737	1	-+-+
ENSBTAG00000047475	0.0646102	0.997695	0.124764	0.670141	.-..
ENSBTAG00000047490	0.853006	1	0.187706	0.998793	-+.-
ENSBTAG00000047511	0.300087	0.655418	0.181813	0.9301	...-
ENSBTAG00000047529	0.999994	0.999957	1	0.14471	++-.
ENSBTAG00000047543	0.786866	0.117712	0.90146	1	..-+
ENSBTAG00000047607	0.116207	0.781049	0.99979	1	..+-
ENSBTAG00000047625	0.865615	0.093388	0.778559	0.125	-...
ENSBTAG00000047675	0.999988	0.797236	1	0.624553	+.-.
ENSBTAG00000047708	0.949552	0.775217	0.811488	0.125732	+.-.
ENSBTAG00000047764	0.0659434	0.0883268	0.611764	0.99924	...-
ENSBTAG00000047815	0.0675018	0.999992	0.244722	1	.+.-
ENSBTAG00000047836	0.0763528	0.98472	0.562965	0.124263	.+..
ENSBTAG00000047862	0.999991	1	0.999932	1	-+-+
ENSBTAG00000047904	0.0794982	0.785645	0.9862	0.683852	..+.
ENSBTAG00000047957	0.203731	0.524764	0.916962	0.129191	..+.
ENSBTAG00000047966	0.900144	0.102474	0.564277	0.126452	-...
ENSBTAG00000047975	0.0939709	0.529739	0.2133	0.99948	...+
ENSBTAG00000047990	0.0647984	0.0884992	0.958276	0.999715	..+-
ENSBTAG00000048022	0.0772392	0.633	0.718654	0.9999	...-
ENSBTAG00000048029	0.660088	0.088362	0.147076	0.809429	...+
ENSBTAG00000048049	1	0.200028	1	0.470027	+.-.
ENSBTAG00000048058	0.0755347	0.136409	0.997569	0.999998	..+-
ENSBTAG00000048122	0.999925	0.999937	0.122913	1	++.-
ENSBTAG00000048135	0.16032	1	1	0.826354	.+-+
ENSBTAG00000048156	0.829759	0.251583	0.998802	1	-.-+
ENSBTAG00000048157	0.77577	0.753968	0.998531	0.978388	..-+
ENSBTAG00000048171	0.128604	0.287387	0.847505	1	..+-
ENSBTAG00000048210	0.0648564	0.210666	0.999998	1	..-+
ENSBTAG00000048226	0.261918	0.18493	0.257065	0.967016	...+
ENSBTAG00000048237	0.280623	0.646908	0.370833	0.943146	...-
ENSBTAG00000048268	0.895131	0.298509	0.996432	0.233567	+.-.
ENSBTAG00000048304	1	0.99163	0.538457	1	-+.+
ENTPD2	0.0650437	0.156095	0.999981	1	..+-
ENTPD7	0.252096	0.210632	0.959877	0.167021	..+.
EOGT	0.557972	0.10221	0.134529	0.98769	...+
EPAS1	0.991075	0.0907523	0.978714	0.333944	+.-.
EPB41L3	0.848898	0.982805	0.350585	0.999984	++.-
EPCAM	0.0908035	0.103386	0.958404	0.390804	..+.
EPHA4	0.166126	0.982561	0.130681	0.138965	.-..
EPHA7	0.760745	0.177307	0.520297	0.999976	...+
EPHB2	0.963058	0.303252	0.126998	0.993602	-..+
EPHB3	0.766159	0.105505	0.139952	0.954679	...+
EPHB4	0.278716	0.134835	0.123434	0.90931	...+
EPHX2	0.925739	0.482632	0.1243	0.187053	-...
EPHX3	0.105955	0.218327	0.358489	0.984593	...-
EPM2A	0.242471	0.217783	0.160705	0.882613	...+
EPOR	0.0951003	0.299036	1	0.999848	..-+
EQTN	0.0735704	0.971313	0.139137	0.125854	.-..
ERBB3	0.0801798	0.989055	0.932265	0.999996	.++-
ERBB4	0.0957727	0.999999	0.152533	0.999983	.+.-
ERCC6L2	0.0687241	0.804473	0.305733	0.173998	.-..
ERCC8	0.737773	0.0882596	0.990649	0.972968	..+-
EREG	0.250516	0.998932	0.160629	0.809591	.+.-
ERG	1	0.952947	0.996499	1	-+-+
ERN2	0.790688	1	0.975246	1	.++-
ESAM	0.28898	0.127603	0.999999	0.999965	..-+
ESM1	0.281516	0.748223	0.947296	0.14645	..+.
ESPNL	0.066261	0.874653	0.227549	0.123744	.-..
ESR1	0.0768943	0.992425	0.122171	0.984249	.+.-
ESRP2	0.11048	0.993139	0.720407	0.99998	.+.-
ESRRG	0.15199	1	0.134893	0.99999	.+.-
ESYT3	0.546964	0.999987	0.128835	0.642136	.+..
ETFA	0.0756699	0.478675	0.226598	0.886077	...-
ETNK2	0.080487	0.261913	0.999969	1	..+-
ETNPPL	0.0653383	0.115006	0.999444	1	..+-
ETV1	0.235596	0.140138	0.291694	0.899509	...+
ETV4	0.696975	0.203263	0.130055	0.869527	...+
ETV5	0.0890127	0.156441	0.658356	0.999004	...+
EVA1C	0.771486	0.0976232	0.186366	0.99999	...+
EVC	0.091401	0.109272	0.99898	0.609193	..-.
EVI2B	1	0.264249	0.999914	1	+.--
EXOC3	0.839711	0.123876	0.167024	0.135041	+...
EXOC3L1	1	1	0.990929	1	-+-+
EXOC3L4	0.896554	0.662603	0.298992	0.125083	-...
EXOG	0.983245	0.290365	0.748239	0.170993	-...
EXPH5	0.999999	0.913956	0.985699	0.961611	-++-
EXT1	0.23993	0.101524	0.135075	0.957122	...+
EXTL2	0.0761237	1	0.146932	0.988673	.-.+
EYA2	0.999985	0.159654	0.141644	1	-..+
EYA3	0.0679235	0.559073	0.345764	0.954472	...-
EYA4	0.120391	0.99977	0.999999	1	.-+-
F2R	1	0.450979	0.999364	0.131118	+.-.
F2RL1	0.238289	0.896165	0.167077	0.18123	.+..
F2RL2	0.984917	0.114241	0.40943	1	+..-
F3	0.995716	0.0888021	0.123535	0.767852	+...
F5	0.23518	0.134707	0.999999	0.574747	..-.
FABP3	0.0707204	0.160522	0.396557	0.890767	...-
FABP4	0.0934813	0.308531	0.999635	0.981927	..-+
FABP5	0.88506	0.926262	0.203462	0.993381	++.-
FADS3	0.195718	0.20186	0.352703	0.994217	...+
FAM101A	0.999865	0.943688	0.394681	0.999966	-+.+
FAM101B	0.777241	0.126521	0.373919	1	...+
FAM102B	0.997107	0.300336	0.354452	0.221976	+...
FAM107A	1	0.49235	0.12289	1	-..+
FAM110B	0.957192	0.818471	0.557191	0.999268	++.-
FAM110D	1	0.885059	0.882374	1	-+-+
FAM111B	0.0875099	0.241882	0.812345	0.577605	..+.
FAM117A	0.0962636	0.109734	0.845752	0.84929	..-+
FAM118A	0.20011	0.106765	0.128432	0.932365	...+
FAM122A	0.0657321	0.647227	0.986149	0.637633	..+.
FAM124B	1	0.719412	0.936323	1	-.-+
FAM129A	0.0675464	0.175901	0.998634	0.999981	..-+
FAM131B	0.074371	0.99935	0.125948	0.995412	.+.-
FAM134B	0.0691973	0.693533	0.269661	0.999884	...-
FAM151B	0.176631	0.601819	0.268216	0.993873	...-
FAM155B	0.940867	0.144019	0.175956	0.681427	-...
FAM160A2	0.267066	0.0964266	0.200752	0.975754	...+
FAM162A	0.998717	0.199066	0.130317	0.997158	+..-
FAM166B	0.124539	0.260608	0.999285	1	..+-
FAM167A	0.0975342	0.999903	0.195258	0.933778	.+.-
FAM171A1	0.754033	0.092485	0.999644	1	..-+
FAM171A2	0.811942	0.0884765	0.159445	0.178127	-...
FAM171B	0.990934	0.120475	0.997245	0.278614	+.-.
FAM174B	0.370473	0.990273	0.121697	0.123633	.+..
FAM181B	0.976681	0.238114	0.33696	0.197219	-...
FAM184A	0.340982	0.998608	0.951943	0.133726	.-+.
FAM189A2	0.183127	0.998055	0.415047	0.998413	.+.-
FAM198B	0.999934	0.973327	0.996551	1	-+-+
FAM20A	0.142922	0.26791	0.994023	1	..+-
FAM212A	0.0796796	0.0967819	0.999659	0.999754	..-+
FAM212B	0.091235	0.0971032	0.999834	0.990452	..-+
FAM213A	0.0762551	0.145578	0.943845	0.999649	..+-
FAM214A	0.0659748	0.272603	0.221383	0.953781	...-
FAM217B	0.942088	0.199614	0.902334	0.899161	+.--
FAM234B	0.0831344	0.839878	0.136988	0.224542	.+..
FAM3B	0.0842088	0.121782	0.981141	0.998109	..+-
FAM43A	0.150016	0.119069	0.942421	0.999994	..-+
FAM46B	0.0763934	0.963036	0.999349	0.962653	.-+-
FAM46C	0.989273	0.211722	0.163764	0.729053	+...
FAM49A	0.120047	0.136097	0.855678	0.999963	..+-
FAM57A	0.267344	0.0941761	0.122239	0.813357	...+
FAM65C	0.48947	0.421527	0.869007	0.173665	..-.
FAM69B	0.99969	0.0883651	0.25072	1	-..+
FAM71D	0.888676	0.111812	0.480888	0.123737	-...
FAM73A	0.659166	0.0993292	1	0.999772	..-+
FAM78A	0.973474	0.219184	0.999797	0.145291	+.-.
FAM83B	0.89583	0.163491	0.293321	0.539921	-...
FAM83D	0.303124	0.999987	0.449567	0.888894	.-.+
FAM83F	0.998808	0.0968099	0.355032	0.487488	-...
FAM83G	0.612028	0.0921908	0.390069	0.99951	...+
FAM84A	0.474664	0.527613	0.965785	0.138382	..+.
FAM84B	0.971828	0.0883939	0.306734	0.648141	-...
FAM89A	0.363681	0.0918078	0.277208	0.963389	...+
FANCD2	0.75986	0.846264	0.138728	0.508767	.-..
FAP	0.0646622	0.0889381	0.961975	0.892191	..-+
FAR2	0.475775	0.485883	1	0.999975	..-+
FASLG	1	0.124805	1	1	+.--
FASTKD3	0.825702	0.0896725	0.130905	0.218068	-...
FAT1	0.975847	0.145854	0.210383	0.491489	+...
FAT4	0.181717	0.0945502	0.999984	0.996974	..-+
FBLN1	1	0.156281	0.976579	0.826913	+.--
FBLN2	0.29186	0.129327	0.747124	0.99997	...+
FBLN5	0.0692441	0.959038	0.153093	0.87279	.-.+
FBLN7	0.0986969	0.17143	0.997866	1	..-+
FBN2	0.999948	0.102714	0.968541	1	-.-+
FBP1	0.0917308	0.149735	0.48073	0.996001	...-
FBP2	0.713891	0.972751	0.866917	0.801295	.--+
FBXL7	0.0671567	0.128213	0.975506	0.996116	..-+
FBXO15	0.112816	0.999999	0.126692	0.159641	.-..
FBXO24	1	0.0884035	0.999989	0.202387	+.-.
FBXO25	0.067711	0.924862	0.130693	0.954289	.+.-
FBXO40	0.065329	0.235521	0.999996	0.994711	..-+
FBXO45	0.0959816	0.106685	0.833543	0.72554	..-.
FBXW9	0.0656248	0.120537	0.34291	0.981679	...-
FCAMR	0.0652343	0.998675	1	1	.-+-
FCAR	1	0.155766	1	1	+.--
FCER1G	1	0.99999	0.999949	0.999999	++--
FCER2	1	0.540887	1	1	+.--
FCHO1	0.988137	0.185623	0.976789	0.124251	+.-.
FCRL6	0.0684376	0.0931997	1	0.999998	..-+
FER1L5	0.0646567	0.183836	0.13066	0.829876	...-
FERMT1	0.995708	0.164562	0.121728	0.999999	-..+
FES	0.349602	0.182003	0.999999	0.999447	..-+
FEZ1	0.294861	0.123221	0.968472	1	..-+
FEZ2	0.314029	0.165156	0.129552	0.994896	...+
FGD2	0.103967	0.844463	0.289465	1	.+.-
FGD3	1	0.122895	0.999997	1	+.--
FGD5	0.101419	0.227666	0.999999	1	..-+
FGD6	0.886293	0.0980064	0.122527	0.994254	-..+
FGF1	0.46122	0.129671	0.996672	1	..-+
FGF18	0.100601	0.999982	0.128788	0.988527	.+.-
FGF7	1	0.530321	0.937159	1	+.--
FGFBP1	0.0664956	0.123366	0.999991	0.999941	..+-
FGFBP3	0.99967	0.0978324	0.453432	0.982282	+..-
FGFR1	0.130823	0.140116	0.151056	0.985138	...+
FGFR2	0.999486	0.0972675	0.155561	1	-..+
FGFR4	0.805609	0.315164	0.143246	0.326536	-...
FGG	0.0773713	0.999999	0.146788	1	.+.-
FGGY	0.0867941	0.160113	0.16541	0.999924	...-
FGL1	0.999983	0.970899	0.999662	0.780638	+--.
FGL2	0.987867	0.905976	0.998435	0.961297	+--+
FHL1	0.969599	0.110784	0.981563	0.406984	+.-.
FHOD3	0.928058	0.276357	0.152461	0.944023	-..+
FIGN	0.0645697	0.143809	0.263958	0.940946	...-
FILIP1	0.0651061	0.1834	0.999996	1	..-+
FILIP1L	0.0648688	0.997477	0.134311	0.905054	.+.-
FKBP10	0.0694597	0.257264	0.338511	0.860242	...+
FKBP5	0.0695625	0.699003	0.273984	0.990898	...-
FLI1	0.157005	0.110879	0.999995	0.999976	..-+
FLNC	0.496261	0.116564	0.999013	0.983683	..-+
FLRT3	0.784629	1	0.780233	0.998848	.-.+
FLT1	0.0778958	0.0889949	0.999984	1	..-+
FLT3	1	0.996307	1	1	++--
FLYWCH1	0.824482	0.129002	0.129431	0.345751	-...
FMNL1	0.999998	0.558407	0.999832	0.657621	+.-.
FMNL3	0.1107	0.120011	0.608433	0.995574	...+
FMO4	0.594565	0.209159	0.990902	0.296552	..+.
FMO5	0.135498	1	0.136557	0.999994	.+.-
FMOD	0.999999	0.108381	0.910533	1	-.-+
FN1	0.999827	0.232863	0.691471	0.169666	+...
FNBP1	0.997813	0.147757	0.127415	0.898555	+..-
FNDC1	0.999939	0.999983	1	1	-+-+
FNDC4	0.974554	0.089848	0.124895	0.999474	-..+
FOLH1	0.780461	0.953064	0.991291	0.172199	.-+.
FOS	0.621163	0.15681	0.125715	0.86198	...-
FOSB	0.974679	0.0913014	0.131098	0.607617	+...
FOXA1	0.0931012	1	0.158301	0.999833	.+.-
FOXA3	0.075379	0.100334	0.999503	1	..+-
FOXF1	0.121632	0.107646	0.993419	0.977283	..-+
FOXJ1	0.48761	0.236445	0.999603	0.124162	..-.
FOXP3	0.886236	0.718168	0.361463	0.14686	+...
FOXRED2	0.0768498	0.308348	0.544172	0.82859	...+
FRK	0.064723	0.146845	0.918324	0.999994	..+-
FRMD3	0.991084	0.0927018	0.994413	0.149851	+.-.
FRMD4A	0.232614	0.0956401	0.999632	0.991303	..-+
FRY	0.852166	0.0963914	0.541457	0.134793	+...
FSCN1	0.0670224	0.0891285	0.685371	0.994285	...+
FSD1L	0.946861	0.177795	0.302772	0.999847	-..+
FST	0.997679	0.994879	0.999998	1	-+-+
FSTL1	0.102413	0.595103	0.135784	0.856337	...+
FTH1	0.0645973	0.118076	0.96516	0.126482	..+.
FTO	0.0814907	0.133266	0.18918	0.851391	...+
FUCA2	1	0.320914	0.19658	1	+..-
FUT1	0.157788	0.0921604	0.821918	0.978068	..-+
FUT10	0.138784	0.119434	0.812371	0.726279	..-.
FUT4	0.940024	0.0917689	0.149783	0.806736	-..+
FUT8	0.186047	0.935461	0.20791	0.204991	.-..
FXN	0.173948	0.096572	0.152652	0.908272	...-
FXYD1	1	0.352118	0.996618	0.586194	+.-.
FXYD5	0.0835298	0.165973	0.492679	0.991638	...+
FYB	1	0.158734	0.197588	1	+..-
FYN	0.994612	0.231825	0.99774	0.79023	+.-.
FZD1	0.0692153	0.926142	0.349855	0.153885	.-..
FZD10	0.53453	0.102734	0.976989	0.981635	..+-
FZD4	0.0647544	0.144964	0.99818	0.999998	..-+
FZD6	0.992248	0.0890041	0.203608	0.92593	-..+
FZD9	0.97448	0.0905627	0.988709	0.138566	+.-.
GAB3	0.0690063	0.127419	0.999999	1	..-+
GABRP	0.0652109	1	0.999984	1	.++-
GAL	0.0819333	0.996197	0.976152	0.926093	.-+-
GAL3ST4	0.536743	0.0942198	0.188117	0.989247	...-
GALC	0.0916106	1	0.169303	0.999997	.+.-
GALNT10	0.638515	0.101281	0.925215	0.162671	..-.
GALNT12	0.102192	0.644454	0.312513	0.998301	...+
GALNT16	0.39917	0.100031	0.999997	0.999616	..-+
GALNT18	0.0666027	0.116105	0.998991	0.997852	..-+
GALNT2	0.178317	0.0990144	0.129106	0.953743	...+
GALNT6	0.158175	0.952454	0.173048	0.148122	.+..
GALNT7	0.0892826	0.452998	0.632808	0.963812	...-
GANC	0.748859	0.581163	0.13325	0.987068	...-
GAREM1	0.0659446	0.871329	0.122002	0.99807	.+.-
GAS1	0.455226	0.327782	0.999922	1	..-+
GAS6	0.223319	0.112028	0.202532	0.986954	...+
GAS7	0.794074	0.10748	0.991571	0.124192	..-.
GATA2	0.99997	0.892389	0.999871	1	-+-+
GATM	0.726345	0.0931423	0.124888	0.978766	...+
GBP5	0.406006	0.37606	0.127538	0.999643	...+
GCA	0.971065	0.0900966	0.606171	0.176998	-...
GCAT	0.995334	0.0987673	0.151806	0.79395	-...
GCGR	0.0865258	1	0.127182	0.999991	.+.-
GCH1	0.0675165	0.162613	0.193301	0.987762	...+
GCK	0.0830231	0.932176	0.990553	0.771058	.-+.
GCLC	0.14746	0.999716	0.127417	0.136641	.+..
GCSAM	1	0.0905047	1	1	+.--
GDA	0.906641	0.0912558	0.874683	1	+.+-
GDAP1	0.0793665	1	0.565806	0.382443	.-..
GDF15	0.0753912	0.999999	0.122551	0.876077	.+.-
GEM	0.999247	0.36498	0.990523	0.477861	+.-.
GEMIN6	0.0646292	0.159263	0.130354	0.890616	...-
GFI1	1	0.686429	1	1	+.--
GFPT2	0.999999	0.0890331	0.915866	0.925442	+.--
GFRA1	0.0792264	0.100424	1	1	..-+
GFRA2	0.922473	0.368093	0.652208	0.997425	+..-
GGT5	0.14266	0.440816	0.241531	0.99996	...-
GHR	0.101502	0.999989	0.125926	0.970697	.+.-
GIMAP8	1	0.146459	1	0.992898	+.--
GJA1	0.882747	0.089136	0.159456	0.999992	-..+
GJA4	0.0702241	0.0883264	0.999968	1	..-+
GJA5	0.999931	0.0970419	0.999996	0.31712	+.-.
GJB2	0.26249	0.101347	0.814166	0.746632	..+.
GJB3	0.175919	0.971053	0.916167	0.148587	.-+.
GJC1	1	0.110497	0.999451	0.14344	+.-.
GK5	0.0645968	0.143303	0.964723	0.992281	..+-
GLB1L2	0.999461	0.315003	0.256768	1	+..-
GLCCI1	0.108557	0.945501	0.12794	0.98165	.+.-
GLCE	0.373777	0.0908109	0.19454	0.972601	...+
GLI1	1	0.999363	0.968358	0.999975	+---
GLI2	0.717809	0.990633	0.133415	0.280759	.-..
GLIS2	0.0655905	0.0896818	0.781885	0.897583	...+
GLP1R	0.0735798	0.109126	0.999981	1	..+-
GLS	0.309291	0.0885531	0.806202	0.577375	..-.
GLTPD2	0.151583	0.0896975	0.998654	0.866348	..-+
GLYCTK	0.243122	0.134519	0.635448	0.939615	...-
GMFG	0.999937	0.131782	0.999986	0.124836	+.-.
GNA12	0.940582	0.100322	0.619014	0.13192	+...
GNA14	0.165106	0.999987	0.214093	0.999998	.+.-
GNAQ	0.491611	0.0887195	0.122405	0.953772	...+
GNAT1	0.578989	0.832381	0.980121	0.999512	.+-+
GNAZ	0.0996245	0.994759	0.147572	0.768822	.+..
GNB4	0.401409	0.122398	0.997352	0.939969	..-+
GNB5	0.0670112	0.999975	0.652314	0.618322	.+..
GNG2	0.298528	0.0927795	0.433404	0.999964	...+
GNG8	1	0.999006	1	0.843808	++--
GNPDA1	0.227367	0.0889889	0.126026	0.877806	...-
GOLIM4	0.277073	0.328742	0.134073	0.992793	...+
GOLM1	0.112515	0.827538	0.144376	0.209472	.+..
GPA33	0.0967571	0.277273	0.999999	1	..+-
GPAM	0.143239	0.658108	0.994059	0.768974	..+.
GPC1	0.243981	0.08837	0.762586	1	...+
GPC2	0.931955	0.158847	0.997796	1	-.-+
GPC3	0.999993	0.109875	0.283073	1	+..-
GPM6B	0.999906	0.603857	0.15235	0.995394	+..-
GPNMB	0.99995	0.999992	1	1	-+-+
GPR132	1	0.984759	0.999831	0.830125	+---
GPR143	0.869046	0.556519	0.80921	0.13219	-.+.
GPR146	0.0915191	0.0930324	0.808311	0.997901	..-+
GPR153	0.126475	0.99848	0.130317	0.999999	.+.-
GPR155	0.999844	0.206829	0.847649	0.99969	+.--
GPR157	0.155078	0.489927	0.998331	0.999826	..-+
GPR161	0.073795	0.0899997	0.676397	0.915919	...+
GPR17	0.999823	0.128159	0.924736	1	-.-+
GPR171	1	0.999235	0.398849	1	+-.-
GPR173	0.989584	0.130508	1	0.963249	+.-+
GPR174	1	0.109953	0.965565	1	+.--
GPR183	1	0.999999	0.63804	1	++.-
GPR34	1	0.0886383	1	0.999984	+.--
GPR4	0.788529	0.123242	0.999606	0.424952	..-.
GPR63	0.999997	0.999998	0.325064	1	+-.-
GPR65	0.997336	0.153595	0.131794	0.999999	+..-
GPR68	0.0801813	0.0882995	0.718523	0.999291	...-
GPR83	0.34076	0.889164	0.994195	0.920292	.+-+
GPRIN3	1	0.0918932	1	0.998508	+.--
GPSM2	0.128925	0.0931081	0.952328	0.804325	..+-
GPT2	0.819752	0.22375	0.589517	0.246282	-...
GPX2	0.292109	0.851462	0.955247	1	.++-
GPX8	0.134101	0.666675	0.96348	0.201806	..+.
GRAMD1B	0.218972	0.9994	0.139637	0.176164	.+..
GRAMD1C	0.0850024	0.0913435	0.382966	0.977501	...-
GRASP	0.502058	0.0919814	0.828923	0.421912	..-.
GRB14	0.203735	0.983724	0.999855	0.945803	.-+-
GRB7	0.191961	0.938955	0.360882	0.814069	.+.-
GREB1	0.111979	0.999004	0.133697	0.996044	.+.-
GREM1	0.430103	0.123413	1	1	..-+
GRHL1	0.272541	0.355413	0.942894	0.990468	..+-
GRHL3	0.840226	0.832168	0.565698	0.524704	-+..
GRIA3	0.728948	0.990493	0.238768	0.440994	.+..
GRIK3	1	0.920964	0.983549	1	-+-+
GRIK5	0.639305	0.988799	0.270261	0.404923	.+..
GRIN1	0.124381	0.093695	0.817604	0.996316	..+-
GRIN2D	0.894347	0.121447	0.351664	0.999993	-..+
GRIP1	0.988717	0.558866	0.577548	0.565987	-...
GRIP2	1	0.593051	0.403233	1	+..-
GRTP1	0.124237	0.123257	0.918864	0.998517	..+-
GSDMB	0.989582	0.721801	0.749524	0.999791	+..-
GSKIP	0.0813029	0.938073	0.124087	0.272729	.+..
GSTK1	0.0808493	0.0887929	0.963518	0.99999	..+-
GTF2E1	0.0756763	0.112637	0.266274	0.999238	...-
GUCY1A3	0.109976	0.121267	0.960396	0.478855	..-.
GUCY1B3	0.999913	0.750308	0.850094	0.906603	+.--
GUCY2D	0.100332	0.0995025	0.999186	0.999795	..+-
GUSB	0.0973749	0.0903739	0.927819	0.920501	..-+
GXYLT2	0.191516	0.362389	0.999808	0.996511	..+-
GYPC	0.411842	0.125555	0.982266	0.911065	..-+
GYS1	0.0766707	0.139356	0.391176	0.881804	...-
GZMB	0.999888	0.163526	0.129941	0.977234	-..+
HAPLN3	0.0783008	0.694822	0.84362	1	..-+
HARBI1	0.131355	0.116085	0.168597	0.870836	...-
HAS2	0.999972	0.0882416	0.998759	0.326564	+.-.
HAS3	0.99992	0.146723	0.228462	1	-..+
HCAR1	1	0.85221	0.125039	1	-+.+
HCK	0.42959	0.999924	0.238391	1	.+.-
HCLS1	0.986292	0.539072	1	0.683668	+.-.
HCRTR1	0.851016	0.0885669	0.999041	0.368156	+.-.
HDAC11	0.0694232	0.140477	0.180264	0.814763	...-
HDAC9	0.10191	0.184384	0.829096	0.999968	..-+
HECW2	0.8886	0.351975	0.995297	1	-.-+
HEG1	0.064585	0.210245	0.710462	0.997006	...+
HEPACAM	1	0.0888507	0.183891	0.999574	-..+
HEPACAM2	0.0844202	0.999999	0.141393	0.999909	.+.-
HERC3	0.0645046	0.261391	0.40278	0.998687	...-
HERC6	0.279623	0.126982	0.124888	0.849631	...+
HES4	0.362755	0.315554	0.790917	0.999148	...-
HES6	0.458862	0.0899626	0.122995	0.99584	...-
HEY2	0.995968	0.196016	0.179644	1	+..-
HEYL	0.999999	0.0954099	0.644828	0.999982	+..-
HGF	1	0.679324	0.998853	1	+.--
HHEX	0.647556	0.405584	0.994137	1	..-+
HIC1	0.999951	0.0926188	1	0.996617	+.-+
HID1	0.363021	0.993901	0.126132	0.12473	.+..
HIST1H1C	0.0645021	0.970183	0.159098	0.942345	.-.+
HIST1H1D	0.0800135	0.949242	0.333185	0.250321	.-..
HIST1H1E	0.0856692	0.999582	0.291161	0.12849	.-..
HIST1H2BD	0.0695901	0.761281	0.123868	0.848382	...+
HIST1H2BF	0.0651864	0.88284	0.854797	0.46283	.-+.
HIST3H2A	0.206274	0.988675	0.704447	0.488135	.-..
HKDC1	1	0.999835	0.967912	1	-+-+
HLA-DOB	1	0.459594	1	0.99236	+.--
HLX	0.695043	0.129837	0.999923	0.778438	..-.
HMCN1	0.254155	0.999917	0.248098	0.154776	.-..
HMGA2	0.999947	0.102591	0.967772	0.155455	-.+.
HMOX1	0.0767486	0.0906641	0.931468	0.999985	..-+
HOMER2	0.131315	0.16081	0.984736	0.999962	..+-
HOXA3	0.472985	0.326141	0.986115	0.999832	..-+
HOXA4	0.0658628	0.333475	0.996084	0.951968	..-+
HOXA6	0.99972	0.700345	0.185042	0.987568	-..+
HOXA7	0.766151	0.205455	0.404014	0.980894	...+
HOXB2	0.0746622	0.146298	0.578211	0.815526	...+
HOXB4	0.0690978	0.330015	0.999988	0.997297	..-+
HOXB9	1	0.970779	0.997385	1	-+-+
HOXC10	1	0.982869	0.917282	1	++--
HOXC4	0.172197	0.423108	0.996775	0.999074	..-+
HOXC6	0.888107	0.142872	0.482619	0.578394	+...
HOXC9	0.417949	0.526784	0.14275	0.820421	...-
HOXD10	1	0.979643	0.623738	1	-+.+
HOXD3	0.99413	0.999981	1	1	-+-+
HOXD4	0.97521	0.79605	0.999964	1	-.-+
HOXD9	1	0.984583	0.995305	1	-+-+
HPS6	0.0707319	0.0934101	0.274742	0.995045	...-
HRH1	0.999855	0.156547	0.127519	1	-..+
HRH2	1	0.390188	0.550639	1	+..-
HS3ST1	0.0666839	0.530875	0.998974	0.992886	..+-
HSD11B1	0.0916366	1	0.121885	0.996502	.+.-
HSD17B11	0.120505	0.999945	0.136481	0.999982	.+.-
HSD3B7	0.155022	0.132273	0.991507	0.839961	..-+
HSP90B1	0.105362	0.310874	0.842364	0.155211	..+.
HSPA12B	0.065273	0.403068	0.625581	0.992561	...+
HSPA1B	0.0790668	0.556033	0.932705	0.124883	..+.
HSPA1L	0.408786	0.937894	0.122572	0.955605	.-.+
HSPA4L	0.987336	0.102604	0.608117	1	-..+
HSPA6	0.085208	0.708113	0.925805	0.498563	..+.
HSPB11	0.997186	0.417954	0.580948	0.155776	-...
HSPB6	0.92408	0.98405	0.121949	0.37713	+-..
HSPB8	0.113093	0.996839	0.129322	0.377828	.+..
HSPG2	0.911511	0.190774	0.767557	1	-..+
HTR2B	0.066088	0.971794	0.16036	0.127046	.-..
HTRA1	0.065657	0.0888058	0.977165	0.999997	..-+
HTRA3	0.998005	0.672128	0.991726	0.981543	+.--
HUNK	0.960653	0.103151	1	1	+.-+
HYKK	0.988057	1	0.65472	1	-+.-
ICA1L	0.119077	0.111066	0.814458	0.691477	..-.
ICAM1	0.0696426	0.176735	0.141531	0.992732	...+
ICAM3	0.283588	0.0961279	1	1	..-+
ICE2	0.0658611	0.0882575	0.207322	0.881819	...-
ID1	0.158381	0.514994	0.99958	0.999998	..-+
ID2	0.95467	0.294027	0.137794	0.736226	+...
ID3	0.922724	0.925542	0.127283	0.157117	+-..
IDH1	0.0780713	0.20738	0.999018	0.962966	..+-
IDO1	0.990735	0.106559	0.26062	1	-..+
IDS	0.771557	0.119874	0.150327	0.968446	...+
IDUA	0.118929	0.861938	0.134334	0.34692	.+..
IFFO1	0.993927	0.93691	1	0.175338	++-.
IFI44L	0.215565	0.996397	0.128186	0.141307	.+..
IFI6	0.065582	0.102578	0.300525	0.857212	...+
IFIH1	0.110151	0.104431	0.135066	0.93527	...+
IFIT1	0.10702	0.144561	0.365593	0.999746	...+
IFIT2	0.0963131	0.193068	0.598398	0.999848	...+
IFIT3	0.0999046	0.111164	0.991945	1	..-+
IFITM1	0.0792622	0.0892033	0.261657	0.99951	...+
IFITM3	0.0826379	0.12372	0.129995	0.951881	...+
IFITM5	0.0766422	0.0959667	0.813226	0.503881	..-.
IFNGR1	0.0649994	0.224929	0.124135	0.854966	...+
IFNLR1	0.1948	0.923139	0.123486	0.344148	.+..
IFNT2	0.999993	0.950343	0.732521	0.999999	-+.+
IGDCC4	0.0787131	1	0.127786	1	.+.-
IGF1R	0.110133	0.828033	0.129766	0.123796	.+..
IGF2	0.0653597	0.152556	0.651566	0.999905	...+
IGF2BP2	0.148305	0.229567	0.121745	0.941577	...-
IGFBP2	0.953957	0.623282	0.781729	0.99944	-..+
IgFBp3	0.0646553	0.102343	0.775828	0.999977	...+
IGFBP4	0.984565	0.22756	1	0.994052	+.-+
IGFBP5	0.28879	0.210047	0.999295	1	..-+
IGFBP6	0.0701648	0.0927545	0.963994	0.999993	..-+
IGFBP7	0.525579	0.114663	0.981361	0.998473	..-+
IGFBPL1	0.0660551	0.121179	0.999573	1	..+-
IGLON5	0.9876	0.118218	0.144094	0.999987	-..+
IGSF3	0.640317	0.339423	0.137764	0.968651	...+
IGSF6	0.0685223	0.104912	0.911121	0.787979	..+.
IGSF8	0.092023	0.112146	0.91486	0.597518	..+.
IGSF9B	0.193048	0.122074	0.211743	0.999955	...-
IKBKE	0.084115	0.0884279	0.999403	0.999832	..+-
IKZF1	1	0.0884716	0.150925	1	+..-
IKZF2	0.842426	0.973539	0.910106	0.999998	+-+-
IKZF3	1	0.229893	0.999951	0.999998	+.--
IL-8	0.98861	0.216919	0.967622	0.155915	+.-.
IL10	1	0.999919	0.999797	0.999999	++--
IL10RA	1	0.263485	1	0.124267	+.-.
IL11	0.999991	0.292244	0.694838	0.69996	+...
IL11RA	0.529917	0.994567	0.122001	0.165838	.-..
IL12RB2	1	0.122233	0.999999	0.976688	+.--
IL16	1	0.972538	1	0.999699	++--
IL17B	0.926137	0.260828	0.99895	0.953366	+.-+
IL17D	0.240889	0.113456	0.176529	0.843828	...+
IL17REL	0.265599	0.0889099	0.170157	0.998844	...-
IL18	0.0671197	1	0.1248	0.999978	.+.-
IL18RAP	1	0.475362	0.999978	1	+.--
IL1B	0.999616	0.399925	0.278012	1	+..-
IL1R1	0.982998	0.226572	0.200724	0.998586	+..-
IL1R2	0.0711521	1	0.134028	0.999807	.-.+
IL1RAP	0.277015	0.872179	0.461309	0.636817	.-..
IL1RN	0.558736	0.0901006	0.330306	0.999674	...-
IL20RA	0.997058	0.549876	0.985563	0.172507	-.+.
IL20RB	0.396791	0.151222	0.122247	0.94073	...-
IL21R	1	0.0901627	0.999999	0.989254	+.--
IL24	0.998843	0.0902336	0.126786	0.995589	-..+
IL2RA	1	0.999897	1	1	++--
IL2RB	1	0.105483	1	0.424671	+.-.
IL2RG	1	0.153378	1	0.942254	+.-+
IL33	0.999471	0.14569	0.999745	1	-.-+
IL34	0.190723	0.718645	0.971088	0.123717	..+.
IL4I1	0.483835	0.439566	0.265137	0.983111	...-
IL6	0.982114	0.199648	0.999845	0.999982	+.-+
IL7R	1	0.998981	0.985665	1	++--
ILDR1	0.0757269	0.262194	0.970765	1	..+-
ILDR2	1	0.124319	0.13622	0.999984	-..+
INHBA	0.999824	0.0927806	0.123058	0.999953	+..-
INHBB	0.96161	1	0.123722	0.549996	-+..
INPP4B	0.993474	0.970041	0.672102	0.143336	+-..
INPP5B	0.944352	0.218754	0.270761	0.999826	+..-
INPP5D	1	0.137288	1	0.205826	+.-.
INSR	0.137552	0.23635	0.979047	0.999869	..+-
IP6K2	0.0681291	0.274096	0.398284	0.839502	...-
IPCEF1	0.907974	0.848023	0.977105	1	+-+-
IPO11	0.410791	0.0909602	0.176006	0.981201	...+
IQCK	0.0740305	0.924591	0.67385	0.373042	.-..
IQGAP2	0.0796404	0.992195	0.292964	0.999868	.+.-
IQGAP3	0.86143	0.182927	0.625983	0.127507	-...
IRAK2	0.529212	0.176845	0.428126	0.999283	...-
IRAK3	0.783502	0.307608	0.946379	0.713744	..-.
IRF1	0.0657011	0.0887646	0.216944	0.978973	...+
IRF2BPL	0.584011	0.0920556	0.123768	0.973581	...+
IRF4	1	0.920002	0.996079	1	++--
IRF8	0.998194	0.0902681	0.999989	0.299909	+.-.
IRS2	0.98464	0.0942334	0.407473	0.815698	+..-
IRX1	0.818532	0.17707	0.267794	0.974096	-..+
IRX3	0.81708	0.0965889	0.200164	0.976108	-..+
IRX4	1	0.332487	0.571265	1	-..+
ISLR	0.408237	0.0932322	1	1	..-+
ISM1	0.0775589	0.999864	0.140025	0.592983	.-..
ISPD	0.894867	0.0883336	0.407699	0.135517	-...
ITGA1	0.828475	0.16814	0.919297	0.343092	+.-.
ITGA2	0.984729	0.160205	0.154071	0.999998	-..+
ITGA3	0.969699	0.174518	0.197037	0.999999	-..+
ITGA4	1	0.473794	0.956984	1	+.--
ITGA5	0.984245	0.0904287	0.999985	0.99499	+.-+
ITGA6	0.998842	0.304831	0.221425	1	-..+
ITGA7	0.619471	0.179451	0.981655	1	..+-
ITGA9	0.628398	0.692417	0.999994	1	..-+
ITGAE	0.790715	0.639323	0.131658	0.845624	...-
ITGAL	1	0.438209	0.999999	1	+.--
ITGAV	0.0655326	0.672191	0.478731	0.916847	...-
ITGB2	1	0.368049	0.956321	1	+.--
ITGB4	0.999974	0.224666	0.20528	1	-..+
ITGB7	1	0.810335	0.530414	0.999336	+-.-
ITGB8	0.178542	0.08839	0.186426	0.954213	...+
ITIH2	0.791453	0.999997	0.219248	0.997896	.+.-
ITIH4	0.333105	0.620566	0.969162	0.136378	..-.
ITIH5	0.99649	0.101777	0.999999	0.168502	+.-.
ITK	1	0.11634	0.999407	1	+.--
ITPR3	0.813767	0.0984253	0.123236	0.94895	-..+
ITPRIP	0.0645003	0.0893537	0.587886	0.867141	...+
ITPRIPL2	0.0866819	0.0942997	0.963848	0.985112	..-+
IVD	0.139948	0.118712	0.16203	0.99325	...+
IZUMO2	0.109522	0.967124	0.148177	0.245481	.-..
JAG1	0.966073	0.0909669	0.934142	0.204274	+.-.
JAG2	0.703287	0.156639	0.999934	1	..-+
JAK3	0.992282	0.587662	0.706095	0.123903	+...
JAKMIP3	0.0656233	0.14645	0.999999	0.998968	..-+
JAM2	0.940966	0.130248	0.997581	1	-.-+
JAM3	0.963497	0.122448	0.999997	0.963737	+.-+
JAML	1	0.361236	0.960797	0.342957	+.-.
JCHAIN	0.923735	0.141075	0.632933	0.217402	+...
JMJD7	0.089177	0.153982	0.412372	0.897537	...-
JPH2	0.905994	0.195057	1	0.99976	+.-+
JUP	0.419941	0.92877	0.134014	0.171427	.+..
KALRN	0.343359	0.839398	0.121779	0.973685	.-.+
KANK2	0.219589	0.0967202	0.993826	0.96237	..-+
KANK3	0.999687	0.697771	0.804913	0.999999	-.-+
KAZN	0.290446	0.342016	0.488345	0.983088	...+
KBTBD11	0.276655	0.0930347	0.312021	0.940769	...+
KBTBD6	0.160577	0.242836	0.487454	0.990976	...-
KCNA3	1	0.132575	1	0.757949	+.-.
KCNA4	0.0786682	1	0.148107	1	.+.-
KCNB1	0.093453	0.3743	0.977039	1	..+-
KCND1	0.11347	0.0931539	0.817791	0.297384	..-.
KCNE4	1	0.43296	0.985897	1	+.--
KCNH2	0.0988871	0.999977	0.133211	0.999998	.+.-
KCNH3	0.0806173	0.871729	0.999252	1	.-+-
KCNJ10	0.336583	0.116664	0.824811	0.765528	..+.
KCNJ11	0.151064	0.933641	0.14991	0.994304	.+.-
KCNJ15	1	0.130507	0.521678	1	-..+
KCNJ2	0.999981	0.0961017	0.616318	1	-..+
KCNJ8	1	0.399128	0.987183	1	+.--
KCNK17	0.286186	0.866076	0.125393	0.159939	.-..
KCNMA1	0.418524	0.999999	1	0.983258	.+-+
KCNMB4	0.0949977	0.0883204	0.999988	1	..-+
KCNN3	0.537159	0.170524	0.999998	0.999068	..-+
KCNQ4	0.327237	0.0882598	0.686461	0.999976	...+
KCNQ5	0.615761	0.453473	0.829377	0.129672	..+.
KCNT2	1	0.633433	0.573841	0.999996	-..+
KCP	1	0.0902131	0.185198	1	+..-
KCTD15	0.162107	0.100737	0.877445	0.185278	..-.
KDM1B	0.181906	0.231636	0.978406	0.613502	..+.
KDR	0.999996	0.993897	0.98427	1	-+-+
KIAA0196	0.147084	0.122069	0.92165	0.935862	..+-
KIAA0226L	0.999875	0.098836	1	0.164994	+.-.
KIAA0355	0.083419	0.0961549	0.199036	0.933182	...+
KIAA0408	0.1055	0.665039	0.932834	0.886712	..+-
KIAA0922	0.98974	0.154243	0.389618	0.900062	+..-
KIAA1147	0.745838	0.999659	0.12533	0.240398	.+..
KIAA1217	0.977552	0.147226	0.127804	0.995342	-..+
KIAA1324	0.0956339	0.989081	0.152829	0.996495	.+.-
KIAA1324L	1	0.130185	0.761563	1	+..-
KIAA1462	0.256165	0.2438	0.947044	0.999988	..-+
[truncated: 1,685 more rows]
